# Supplementary material for: Distinct immune responses in people living with HIV following SARS-CoV-2 recovery
Source: Commun Med (Lond). 2025 Apr 23;5:132. doi: 10.1038/s43856-025-00839-1 (PMC12018938; doi:10.1038/s43856-025-00839-1)
Supplement: Supplementary file 4 — Supplementary Data 1 [file 43856_2025_839_MOESM4_ESM.xlsx]

## Sheet: Demographics
PUBID	age	agegr2	bmibl	bmigr2	sex	racec	region	cov.sev	cov.sevpool	cov.sev.age	cea	diab	hyper	shedder	hiv	smokenow	smokever	covstdy	covstdy.cat1
405-6199	37	18 - 55	39.028	>= 30	Female	White - Non-Hispanic	USA	Symptomatic, not hospitalized	Symptomatic	Symptomatic, 18-55	1	0	0	1	0	0	1	67	56+
405-4910	60	55+	32.2837	>= 30	Male	White - Non-Hispanic	USA	Symptomatic, not hospitalized	Symptomatic	Symptomatic, 55+	0	0	1	0	1	1	1	28	28 - <42
405-5956	63	55+	23.3242	<30	Male	Other	USA	Asymptomatic	Asymptomatic	Asymptomatic, 55+	0	0	0	0	1	0	0	16	<28
405-2218	64	55+	26.903	<30	Male	White - Non-Hispanic	USA	Hospitalized, oxygen, no intubation/ICU	Hospitalized	Hospitalized, 55+	0	1	1	0	0	0	1	54	42 - <56
405-6107	68	55+	29.832	<30	Male	White - Non-Hispanic	USA	Asymptomatic	Asymptomatic	Asymptomatic, 55+	0	0	1	0	0	0	1	16	<28
405-2741	60	55+	54.9862	>= 30	Female	White - Non-Hispanic	USA	Symptomatic, not hospitalized	Symptomatic	Symptomatic, 55+	0	0	1	1	0	0	1	50	42 - <56
405-5087	36	18 - 55	26.4802	<30	Male	White - Non-Hispanic	USA	Symptomatic, not hospitalized	Symptomatic	Symptomatic, 18-55	0	0	0	0	1	0	1	30	28 - <42
405-7721	62	55+	29.827	<30	Male	White - Non-Hispanic	USA	Symptomatic, not hospitalized	Symptomatic	Symptomatic, 55+	0	0	0	0	0	0	1	53	42 - <56
405-0031	36	18 - 55	19.9816	<30	Male	Other	USA	Symptomatic, not hospitalized	Symptomatic	Symptomatic, 18-55	0	0	0	0	1	0	1	32	28 - <42
405-6229	69	55+	27.6621	<30	Female	White - Non-Hispanic	USA	Hospitalized, oxygen, no intubation/ICU	Hospitalized	Hospitalized, 55+	0	0	1	0	0	0	0	68	56+
405-3328	67	55+	28.7233	<30	Male	Black - Non-Hispanic	USA	Asymptomatic	Asymptomatic	Asymptomatic, 55+	0	0	0	0	1	0	1	27	<28
405-1375	46	18 - 55	27.9938	<30	Male	Black - Non-Hispanic	USA	Hospitalized, oxygen, no intubation/ICU	Hospitalized	Hospitalized, 18-55	0	1	1	0	1	0	0	56	56+
405-9222	66	55+	30.2433	>= 30	Male	Hispanic - Latino/a	USA	Asymptomatic	Asymptomatic	Asymptomatic, 55+	0	1	1	0	0	0	1	71	56+
405-5200	62	55+	25.8166	<30	Male	Hispanic - Latino/a	Peru	Hospitalized, oxygen, no intubation/ICU	Hospitalized	Hospitalized, 55+	0	0	0	0	0	0	1	41	28 - <42
405-0379	41	18 - 55	38.094	>= 30	Male	Hispanic - Latino/a	Peru	Hospitalized, intubation/ICU	Hospitalized	Hospitalized, 18-55	0	0	1	0	0	0	0	61	56+
405-1584	63	55+	27.6888	<30	Male	Hispanic - Latino/a	Peru	Hospitalized, oxygen, no intubation/ICU	Hospitalized	Hospitalized, 55+	0	0	1	0	0	0	0	70	56+
405-3830	60	55+	20.202	<30	Female	Hispanic - Latino/a	Peru	Hospitalized, no supp oxygen	Hospitalized	Hospitalized, 55+	1	0	0	0	0	0	0	62	56+
405-6428	28	18 - 55	22.921	<30	Male	Hispanic - Latino/a	Peru	Hospitalized, no supp oxygen	Hospitalized	Hospitalized, 18-55	0	0	0	0	0	0	0	48	42 - <56
405-4276	63	55+	34.1932	>= 30	Female	Hispanic - Latino/a	Peru	Hospitalized, oxygen, no intubation/ICU	Hospitalized	Hospitalized, 55+	0	0	0	0	0	0	0	43	42 - <56
405-8444	61	55+	31.5963	>= 30	Female	Hispanic - Latino/a	Peru	Symptomatic, not hospitalized	Symptomatic	Symptomatic, 55+	0	1	1	0	0	0	1	48	42 - <56
405-3804	51	18 - 55	26.6667	<30	Female	Hispanic - Latino/a	Peru	Hospitalized, oxygen, no intubation/ICU	Hospitalized	Hospitalized, 18-55	0	0	0	0	0	0	0	39	28 - <42
405-8685	70	55+	23.6095	<30	Male	Hispanic - Latino/a	Peru	Symptomatic, not hospitalized	Symptomatic	Symptomatic, 55+	0	1	0	0	0	0	1	33	28 - <42
405-7673	67	55+	28.764	<30	Female	Hispanic - Latino/a	Peru	Symptomatic, not hospitalized	Symptomatic	Symptomatic, 55+	0	1	0	0	0	0	0	55	42 - <56
405-9024	51	18 - 55	34.9428	>= 30	Male	Hispanic - Latino/a	Peru	Hospitalized, oxygen, no intubation/ICU	Hospitalized	Hospitalized, 18-55	0	0	0	0	0	0	1	38	28 - <42
405-9106	80	55+	27.3438	<30	Male	Hispanic - Latino/a	Peru	Hospitalized, oxygen, no intubation/ICU	Hospitalized	Hospitalized, 55+	0	0	0	0	0	0	0	46	42 - <56
405-1833	75	55+	29.6427	<30	Male	Hispanic - Latino/a	Peru	Hospitalized, oxygen, no intubation/ICU	Hospitalized	Hospitalized, 55+	0	0	0	0	0	0	0	35	28 - <42
405-7294	51	18 - 55	28.5483	<30	Male	Hispanic - Latino/a	Peru	Hospitalized, oxygen, no intubation/ICU	Hospitalized	Hospitalized, 18-55	0	1	0	0	0	0	0	46	42 - <56
405-9332	58	55+	24.4141	<30	Female	Hispanic - Latino/a	Peru	Symptomatic, not hospitalized	Symptomatic	Symptomatic, 55+	0	0	0	0	1	0	0	43	42 - <56
405-4330	50	18 - 55	21.7993	<30	Male	Hispanic - Latino/a	Peru	Hospitalized, oxygen, no intubation/ICU	Hospitalized	Hospitalized, 18-55	0	0	0	0	1	0	0	32	28 - <42
405-0917	61	55+	29.1363	<30	Female	Hispanic - Latino/a	Peru	Asymptomatic	Asymptomatic	Asymptomatic, 55+	0	0	0	0	0	0	0	29	28 - <42
405-5646	38	18 - 55	34.9584	>= 30	Female	Hispanic - Latino/a	Peru	Hospitalized, intubation/ICU	Hospitalized	Hospitalized, 18-55	0	1	0	0	0	0	0	35	28 - <42
405-7949	45	18 - 55	23.5102	<30	Male	Hispanic - Latino/a	Peru	Hospitalized, oxygen, no intubation/ICU	Hospitalized	Hospitalized, 18-55	0	0	0	0	0	0	1	53	42 - <56
405-7906	37	18 - 55	22.5466	<30	Male	Hispanic - Latino/a	Peru	Symptomatic, not hospitalized	Symptomatic	Symptomatic, 18-55	0	0	0	0	1	0	0	42	42 - <56
405-1278	54	18 - 55	25.5843	<30	Male	Hispanic - Latino/a	Peru	Hospitalized, oxygen, no intubation/ICU	Hospitalized	Hospitalized, 18-55	0	0	0	0	0	0	0	39	28 - <42
405-7748	61	55+	26.1752	<30	Male	Hispanic - Latino/a	Peru	Hospitalized, oxygen, no intubation/ICU	Hospitalized	Hospitalized, 55+	0	0	1	0	0	0	0	43	42 - <56
405-5241	43	18 - 55	29.1655	<30	Male	Hispanic - Latino/a	Peru	Hospitalized, intubation/ICU	Hospitalized	Hospitalized, 18-55	1	0	0	0	0	0	1	63	56+
405-4541	74	55+	34.2936	>= 30	Male	Hispanic - Latino/a	Peru	Hospitalized, intubation/ICU	Hospitalized	Hospitalized, 55+	0	0	0	0	0	0	0	42	42 - <56
405-4945	18	18 - 55	30.863	>= 30	Female	Hispanic - Latino/a	Peru	Asymptomatic	Asymptomatic	Asymptomatic, 18-55	0	0	0	0	0	0	0	25	<28
405-5168	76	55+	24.0055	<30	Male	Hispanic - Latino/a	Peru	Hospitalized, oxygen, no intubation/ICU	Hospitalized	Hospitalized, 55+	0	1	0	0	0	0	1	54	42 - <56
405-6894	59	55+	26.6728	<30	Female	Hispanic - Latino/a	Peru	Symptomatic, not hospitalized	Symptomatic	Symptomatic, 55+	0	0	1	0	0	0	0	27	<28
405-9115	35	18 - 55	26.2721	<30	Male	Hispanic - Latino/a	Peru	Hospitalized, oxygen, no intubation/ICU	Hospitalized	Hospitalized, 18-55	0	0	0	0	1	0	0	67	56+
405-7827	76	55+	28.6726	<30	Female	Hispanic - Latino/a	Peru	Symptomatic, not hospitalized	Symptomatic	Symptomatic, 55+	0	0	0	0	0	0	0	27	<28
405-6852	38	18 - 55	45.1963	>= 30	Male	Hispanic - Latino/a	Peru	Hospitalized, oxygen, no intubation/ICU	Hospitalized	Hospitalized, 18-55	0	1	1	0	1	0	0	35	28 - <42
405-5675	64	55+	29.939	<30	Male	Hispanic - Latino/a	Peru	Hospitalized, oxygen, no intubation/ICU	Hospitalized	Hospitalized, 55+	0	0	0	0	0	0	1	48	42 - <56
405-1802	44	18 - 55	29.34	<30	Female	Hispanic - Latino/a	Peru	Hospitalized, intubation/ICU	Hospitalized	Hospitalized, 18-55	0	0	0	0	0	0	0	33	28 - <42
405-5696	77	55+	26.6728	<30	Male	Hispanic - Latino/a	Peru	Symptomatic, not hospitalized	Symptomatic	Symptomatic, 55+	0	0	1	0	0	0	0	29	28 - <42
405-3921	26	18 - 55	32.2567	>= 30	Female	Hispanic - Latino/a	Peru	Symptomatic, not hospitalized	Symptomatic	Symptomatic, 18-55	0	0	0	0	0	0	0	65	56+
405-4576	63	55+	37.4984	>= 30	Female	Hispanic - Latino/a	Peru	Symptomatic, not hospitalized	Symptomatic	Symptomatic, 55+	0	0	1	0	0	0	0	49	42 - <56
405-6416	35	18 - 55	25.7228	<30	Male	Hispanic - Latino/a	Peru	Asymptomatic	Asymptomatic	Asymptomatic, 18-55	0	0	0	0	1	0	0	23	<28
405-3058	44	18 - 55	30.8594	>= 30	Male	Hispanic - Latino/a	Peru	Hospitalized, oxygen, no intubation/ICU	Hospitalized	Hospitalized, 18-55	0	0	0	0	0	0	1	41	28 - <42
405-4081	29	18 - 55	29.9383	<30	Male	Hispanic - Latino/a	Peru	Symptomatic, not hospitalized	Symptomatic	Symptomatic, 18-55	0	0	0	0	1	0	0	31	28 - <42
405-0932	61	55+	30.2022	>= 30	Female	Hispanic - Latino/a	Peru	Asymptomatic	Asymptomatic	Asymptomatic, 55+	0	0	0	0	0	0	0	42	42 - <56
405-0796	72	55+	26.9896	<30	Male	White - Non-Hispanic	USA	Symptomatic, not hospitalized	Symptomatic	Symptomatic, 55+	0	1	1	0	0	0	1	66	56+
405-0319	31	18 - 55	24.0416	<30	Female	White - Non-Hispanic	USA	Symptomatic, not hospitalized	Symptomatic	Symptomatic, 18-55	0	0	0	1	0	0	0	45	42 - <56
405-8155	52	18 - 55	24.4531	<30	Female	White - Non-Hispanic	USA	Symptomatic, not hospitalized	Symptomatic	Symptomatic, 18-55	0	0	0	1	0	0	0	64	56+
405-7107	41	18 - 55	27.7224	<30	Female	White - Non-Hispanic	USA	Symptomatic, not hospitalized	Symptomatic	Symptomatic, 18-55	0	0	0	1	0	1	1	53	42 - <56
405-9848	68	55+	21.9375	<30	Female	White - Non-Hispanic	USA	Symptomatic, not hospitalized	Symptomatic	Symptomatic, 55+	0	0	0	1	0	0	0	74	56+
405-9839	60	55+	24.4919	<30	Male	White - Non-Hispanic	USA	Symptomatic, not hospitalized	Symptomatic	Symptomatic, 55+	0	0	0	1	0	0	1	67	56+
405-4386	58	55+	21.6713	<30	Female	White - Non-Hispanic	USA	Symptomatic, not hospitalized	Symptomatic	Symptomatic, 55+	0	0	0	0	0	0	0	70	56+
405-5796	22	18 - 55	35.8127	>= 30	Female	White - Non-Hispanic	USA	Symptomatic, not hospitalized	Symptomatic	Symptomatic, 18-55	0	0	0	0	0	0	1	60	56+
405-8944	31	18 - 55	20.3086	<30	Female	White - Non-Hispanic	USA	Symptomatic, not hospitalized	Symptomatic	Symptomatic, 18-55	0	0	0	0	0	0	1	47	42 - <56
405-8098	36	18 - 55	23.9361	<30	Female	White - Non-Hispanic	USA	Symptomatic, not hospitalized	Symptomatic	Symptomatic, 18-55	0	0	0	1	0	0	0	53	42 - <56
405-6929	24	18 - 55	30.6585	>= 30	Female	White - Non-Hispanic	USA	Symptomatic, not hospitalized	Symptomatic	Symptomatic, 18-55	0	0	0	0	0	1	1	57	56+
405-2287	46	18 - 55	35.4172	>= 30	Male	Hispanic - Latino/a	Peru	Asymptomatic	Asymptomatic	Asymptomatic, 18-55	0	0	0	0	0	0	0	17	<28
405-2391	47	18 - 55	27.4506	<30	Male	Hispanic - Latino/a	Peru	Hospitalized, no supp oxygen	Hospitalized	Hospitalized, 18-55	0	0	0	0	0	0	1	49	42 - <56
405-4061	42	18 - 55	23.8054	<30	Female	Hispanic - Latino/a	Peru	Asymptomatic	Asymptomatic	Asymptomatic, 18-55	0	0	0	0	0	0	0	55	42 - <56
405-5457	24	18 - 55	23.2434	<30	Male	Hispanic - Latino/a	Peru	Asymptomatic	Asymptomatic	Asymptomatic, 18-55	0	0	0	0	0	0	0	50	42 - <56
405-7240	50	18 - 55	26.7759	<30	Female	Hispanic - Latino/a	Peru	Asymptomatic	Asymptomatic	Asymptomatic, 18-55	0	0	0	0	0	0	1	26	<28
405-1228	33	18 - 55	30.2618	>= 30	Female	Hispanic - Latino/a	Peru	Hospitalized, no supp oxygen	Hospitalized	Hospitalized, 18-55	0	0	0	0	0	0	0	37	28 - <42
405-7220	39	18 - 55	27.4691	<30	Male	Hispanic - Latino/a	Peru	Hospitalized, intubation/ICU	Hospitalized	Hospitalized, 18-55	0	0	1	0	0	0	1	76	56+
405-2371	59	55+	27.31	<30	Male	Hispanic - Latino/a	Peru	Asymptomatic	Asymptomatic	Asymptomatic, 55+	0	0	1	0	0	0	0	69	56+
405-4663	59	55+	27.993	<30	Female	Hispanic - Latino/a	Peru	Hospitalized, oxygen, no intubation/ICU	Hospitalized	Hospitalized, 55+	0	1	1	0	0	0	0	36	28 - <42
405-3500	61	55+	25.5367	<30	Female	Hispanic - Latino/a	Peru	Symptomatic, not hospitalized	Symptomatic	Symptomatic, 55+	0	0	1	0	0	0	0	19	<28
405-2302	63	55+	37.2764	>= 30	Male	Hispanic - Latino/a	Peru	Asymptomatic	Asymptomatic	Asymptomatic, 55+	0	1	0	0	0	0	1	17	<28
405-0140	22	18 - 55	26.3329	<30	Male	Hispanic - Latino/a	Peru	Symptomatic, not hospitalized	Symptomatic	Symptomatic, 18-55	0	0	0	0	1	0	1	45	42 - <56
405-5212	35	18 - 55	24.4646	<30	Female	Hispanic - Latino/a	Peru	Symptomatic, not hospitalized	Symptomatic	Symptomatic, 18-55	0	0	0	0	0	0	0	36	28 - <42
405-9534	32	18 - 55	24.3375	<30	Male	Hispanic - Latino/a	Peru	Asymptomatic	Asymptomatic	Asymptomatic, 18-55	0	0	0	0	0	1	1	17	<28
405-7156	50	18 - 55	23.4375	<30	Male	Hispanic - Latino/a	Peru	Hospitalized, intubation/ICU	Hospitalized	Hospitalized, 18-55	0	0	1	0	0	0	0	53	42 - <56
405-9182	45	18 - 55	31.7739	>= 30	Male	Hispanic - Latino/a	Peru	Asymptomatic	Asymptomatic	Asymptomatic, 18-55	0	0	0	0	0	0	1	64	56+
405-4088	33	18 - 55	36.9822	>= 30	Male	Hispanic - Latino/a	Peru	Hospitalized, oxygen, no intubation/ICU	Hospitalized	Hospitalized, 18-55	0	0	0	0	0	0	0	43	42 - <56
405-5292	31	18 - 55	25	<30	Female	Hispanic - Latino/a	Peru	Asymptomatic	Asymptomatic	Asymptomatic, 18-55	0	0	0	0	0	0	0	13	<28
405-5375	44	18 - 55	23.8754	<30	Male	Hispanic - Latino/a	Peru	Symptomatic, not hospitalized	Symptomatic	Symptomatic, 18-55	0	1	0	0	0	1	1	48	42 - <56
405-1227	50	18 - 55	35.7495	>= 30	Female	Hispanic - Latino/a	Peru	Asymptomatic	Asymptomatic	Asymptomatic, 18-55	0	0	0	0	0	0	1	56	56+
405-8121	75	55+	27.1809	<30	Male	Hispanic - Latino/a	Peru	Symptomatic, not hospitalized	Symptomatic	Symptomatic, 55+	0	0	1	0	0	0	1	47	42 - <56
405-7279	27	18 - 55	28.6726	<30	Female	Hispanic - Latino/a	Peru	Asymptomatic	Asymptomatic	Asymptomatic, 18-55	0	0	0	0	0	0	0	59	56+
405-5818	40	18 - 55	15.5817	<30	Female	Hispanic - Latino/a	Peru	Asymptomatic	Asymptomatic	Asymptomatic, 18-55	0	0	0	0	0	0	0	34	28 - <42
405-4244	27	18 - 55	26.8352	<30	Male	Hispanic - Latino/a	Peru	Symptomatic, not hospitalized	Symptomatic	Symptomatic, 18-55	0	0	0	0	0	0	0	61	56+
405-8525	26	18 - 55	22.768	<30	Female	Hispanic - Latino/a	Peru	Hospitalized, no supp oxygen	Hospitalized	Hospitalized, 18-55	0	0	0	0	0	0	0	47	42 - <56
405-8540	36	18 - 55	27.1918	<30	Female	Hispanic - Latino/a	Peru	Asymptomatic	Asymptomatic	Asymptomatic, 18-55	0	0	0	0	0	0	0	51	42 - <56
405-2466	50	18 - 55	27.2173	<30	Female	Hispanic - Latino/a	Peru	Hospitalized, intubation/ICU	Hospitalized	Hospitalized, 18-55	0	1	1	0	0	0	0	70	56+
405-2628	56	55+	36.1592	>= 30	Female	Black - Non-Hispanic	USA	Asymptomatic	Asymptomatic	Asymptomatic, 55+	0	0	0	0	0	0	0	14	<28
405-1074	33	18 - 55	22.4913	<30	Male	Black - Non-Hispanic	USA	Asymptomatic	Asymptomatic	Asymptomatic, 18-55	0	0	0	0	1	0	0	62	56+
405-8523	59	55+	25.7398	<30	Male	Black - Non-Hispanic	USA	Asymptomatic	Asymptomatic	Asymptomatic, 55+	0	0	1	0	0	1	1	33	28 - <42
405-5353	64	55+	38.3594	>= 30	Female	Black - Non-Hispanic	USA	Hospitalized, oxygen, no intubation/ICU	Hospitalized	Hospitalized, 55+	1	0	1	0	1	0	0	69	56+
405-7686	38	18 - 55	23.9233	<30	Female	Black - Non-Hispanic	USA	Asymptomatic	Asymptomatic	Asymptomatic, 18-55	0	0	0	0	0	0	0	40	28 - <42
405-7436	28	18 - 55	26.4266	<30	Male	Black - Non-Hispanic	USA	Asymptomatic	Asymptomatic	Asymptomatic, 18-55	0	0	0	0	0	0	0	43	42 - <56
405-1819	29	18 - 55	24.3253	<30	Male	Black - Non-Hispanic	USA	Asymptomatic	Asymptomatic	Asymptomatic, 18-55	0	0	0	0	0	1	1	33	28 - <42
405-9330	56	55+	20.8688	<30	Female	Black - Non-Hispanic	USA	Asymptomatic	Asymptomatic	Asymptomatic, 55+	0	0	0	0	0	1	1	47	42 - <56
405-8845	27	18 - 55	24.334	<30	Male	Black - Non-Hispanic	USA	Asymptomatic	Asymptomatic	Asymptomatic, 18-55	0	0	0	0	0	0	0	36	28 - <42
405-2618	32	18 - 55	22.1053	<30	Male	Black - Non-Hispanic	USA	Asymptomatic	Asymptomatic	Asymptomatic, 18-55	0	0	0	0	1	0	0	61	56+
405-2205	26	18 - 55	31.3563	>= 30	Male	Hispanic - Latino/a	USA	Asymptomatic	Asymptomatic	Asymptomatic, 18-55	0	0	0	0	1	1	1	35	28 - <42
405-6909	40	18 - 55	43.9446	>= 30	Male	Black - Non-Hispanic	USA	Asymptomatic	Asymptomatic	Asymptomatic, 18-55	0	0	0	0	0	1	1	33	28 - <42
405-0705	58	55+	30.2768	>= 30	Female	Hispanic - Latino/a	USA	Hospitalized, intubation/ICU	Hospitalized	Hospitalized, 55+	0	0	1	0	1	0	1	72	56+
405-3663	59	55+	30.6585	>= 30	Male	White - Non-Hispanic	USA	Asymptomatic	Asymptomatic	Asymptomatic, 55+	0	0	1	0	0	0	1	42	42 - <56
405-9913	31	18 - 55	31.0181	>= 30	Female	Other	USA	Hospitalized, oxygen, no intubation/ICU	Hospitalized	Hospitalized, 18-55	0	0	1	0	0	0	0	64	56+
405-2724	45	18 - 55	20.475	<30	Female	Other	USA	Symptomatic, not hospitalized	Symptomatic	Symptomatic, 18-55	1	0	0	0	0	0	1	67	56+
405-8339	43	18 - 55	36.09	>= 30	Male	White - Non-Hispanic	USA	Symptomatic, not hospitalized	Symptomatic	Symptomatic, 18-55	0	0	1	0	0	0	1	32	28 - <42
405-6155	69	55+	30.4688	>= 30	Female	Hispanic - Latino/a	USA	Symptomatic, not hospitalized	Symptomatic	Symptomatic, 55+	0	0	1	0	0	0	1	56	56+
405-0204	34	18 - 55	32.6953	>= 30	Male	White - Non-Hispanic	USA	Hospitalized, intubation/ICU	Hospitalized	Hospitalized, 18-55	1	1	1	0	1	0	1	53	42 - <56
405-4481	63	55+	24.4589	<30	Male	Hispanic - Latino/a	USA	Hospitalized, oxygen, no intubation/ICU	Hospitalized	Hospitalized, 55+	0	0	0	0	1	0	1	61	56+
405-5934	61	55+	20.8122	<30	Female	Other	USA	Hospitalized, intubation/ICU	Hospitalized	Hospitalized, 55+	0	1	1	0	0	0	0	87	56+
405-4894	26	18 - 55	36.9199	>= 30	Female	White - Non-Hispanic	USA	Asymptomatic	Asymptomatic	Asymptomatic, 18-55	1	0	0	0	0	0	0	65	56+
405-1267	60	55+	36.7309	>= 30	Male	Other	USA	Asymptomatic	Asymptomatic	Asymptomatic, 55+	0	1	1	0	0	0	1	65	56+
405-8581	59	55+	35.2653	>= 30	Male	White - Non-Hispanic	USA	Symptomatic, not hospitalized	Symptomatic	Symptomatic, 55+	0	0	1	0	1	1	1	78	56+
405-7064	55	18 - 55	36.3281	>= 30	Female	Black - Non-Hispanic	USA	Hospitalized, oxygen, no intubation/ICU	Hospitalized	Hospitalized, 18-55	0	1	1	0	0	0	0	120	56+
405-1104	64	55+	25.5308	<30	Male	White - Non-Hispanic	USA	Asymptomatic	Asymptomatic	Asymptomatic, 55+	1	0	1	0	0	1	1	66	56+
405-2516	59	55+	30.0947	>= 30	Female	White - Non-Hispanic	USA	Symptomatic, not hospitalized	Symptomatic	Symptomatic, 55+	1	0	1	0	0	0	0	49	42 - <56
405-3530	56	55+	31.0938	>= 30	Female	White - Non-Hispanic	USA	Symptomatic, not hospitalized	Symptomatic	Symptomatic, 55+	0	0	0	0	0	0	1	62	56+
405-7167	62	55+	21.0938	<30	Female	White - Non-Hispanic	USA	Symptomatic, not hospitalized	Symptomatic	Symptomatic, 55+	0	1	0	0	0	0	1	74	56+
405-0225	65	55+	30.2225	>= 30	Male	Other	USA	Asymptomatic	Asymptomatic	Asymptomatic, 55+	0	0	1	0	0	1	1	38	28 - <42
405-9108	64	55+	41.5036	>= 30	Male	White - Non-Hispanic	USA	Symptomatic, not hospitalized	Symptomatic	Symptomatic, 55+	0	0	0	0	0	0	0	72	56+
405-7969	62	55+	21.3407	<30	Female	White - Non-Hispanic	USA	Symptomatic, not hospitalized	Symptomatic	Symptomatic, 55+	0	0	1	0	0	0	1	46	42 - <56
405-7353	74	55+	28.3203	<30	Female	White - Non-Hispanic	USA	Symptomatic, not hospitalized	Symptomatic	Symptomatic, 55+	0	0	1	0	0	0	1	80	56+
405-8939	60	55+	36.6115	>= 30	Male	White - Non-Hispanic	USA	Hospitalized, intubation/ICU	Hospitalized	Hospitalized, 55+	0	0	1	0	0	0	0	74	56+
405-3776	42	18 - 55	44.806	>= 30	Female	White - Non-Hispanic	USA	Symptomatic, not hospitalized	Symptomatic	Symptomatic, 18-55	1	0	0	1	0	0	0	73	56+
405-0613	28	18 - 55	39.4756	>= 30	Male	Black - Non-Hispanic	USA	Symptomatic, not hospitalized	Symptomatic	Symptomatic, 18-55	1	0	0	1	0	0	0	73	56+
405-0565	28	18 - 55	36.2708	>= 30	Female	White - Non-Hispanic	USA	Symptomatic, not hospitalized	Symptomatic	Symptomatic, 18-55	1	0	0	1	0	0	1	82	56+
405-4456	42	18 - 55	31.6991	>= 30	Female	Black - Non-Hispanic	USA	Hospitalized, oxygen, no intubation/ICU	Hospitalized	Hospitalized, 18-55	0	0	0	0	0	0	0	70	56+
405-7407	53	18 - 55	33.218	>= 30	Female	Black - Non-Hispanic	USA	Hospitalized, no supp oxygen	Hospitalized	Hospitalized, 18-55	0	0	0	0	0	0	0	78	56+
405-7299	77	55+	23.5102	<30	Female	White - Non-Hispanic	USA	Hospitalized, oxygen, no intubation/ICU	Hospitalized	Hospitalized, 55+	0	0	0	0	0	0	0	74	56+
405-7594	70	55+	46.7452	>= 30	Female	Black - Non-Hispanic	USA	Asymptomatic	Asymptomatic	Asymptomatic, 55+	0	0	1	0	0	0	1	35	28 - <42
405-4346	37	18 - 55	27.5482	<30	Female	White - Non-Hispanic	USA	Symptomatic, not hospitalized	Symptomatic	Symptomatic, 18-55	0	0	0	0	0	0	0	53	42 - <56
405-9487	39	18 - 55	21.3039	<30	Female	White - Non-Hispanic	USA	Symptomatic, not hospitalized	Symptomatic	Symptomatic, 18-55	0	0	0	0	0	0	0	51	42 - <56
405-7578	39	18 - 55	33.9453	>= 30	Female	Black - Non-Hispanic	USA	Hospitalized, oxygen, no intubation/ICU	Hospitalized	Hospitalized, 18-55	0	0	1	0	0	0	1	67	56+
405-8502	53	18 - 55	45.8478	>= 30	Male	White - Non-Hispanic	USA	Hospitalized, intubation/ICU	Hospitalized	Hospitalized, 18-55	0	0	1	1	0	0	0	81	56+
405-3542	27	18 - 55	30.7125	>= 30	Female	White - Non-Hispanic	USA	Asymptomatic	Asymptomatic	Asymptomatic, 18-55	0	0	0	0	0	0	0	35	28 - <42
405-6488	58	55+	31.4985	>= 30	Male	White - Non-Hispanic	USA	Hospitalized, oxygen, no intubation/ICU	Hospitalized	Hospitalized, 55+	0	0	1	0	0	0	0	64	56+
405-1348	54	18 - 55	28.6501	<30	Male	Black - Non-Hispanic	USA	Hospitalized, intubation/ICU	Hospitalized	Hospitalized, 18-55	0	0	0	0	0	0	0	71	56+
405-6735	61	55+	27.5175	<30	Male	Black - Non-Hispanic	USA	Hospitalized, no supp oxygen	Hospitalized	Hospitalized, 55+	0	0	0	0	0	0	1	50	42 - <56
405-1839	75	55+	23.7659	<30	Male	White - Non-Hispanic	USA	Hospitalized, intubation/ICU	Hospitalized	Hospitalized, 55+	0	0	1	1	0	0	1	84	56+
405-0977	59	55+	31.4077	>= 30	Female	Black - Non-Hispanic	USA	Hospitalized, oxygen, no intubation/ICU	Hospitalized	Hospitalized, 55+	0	0	0	0	0	0	1	47	42 - <56
405-4024	63	55+	30.8594	>= 30	Female	White - Non-Hispanic	USA	Hospitalized, intubation/ICU	Hospitalized	Hospitalized, 55+	1	0	1	0	0	0	1	58	56+
405-6555	62	55+	35.9386	>= 30	Female	White - Non-Hispanic	USA	Hospitalized, intubation/ICU	Hospitalized	Hospitalized, 55+	0	1	0	0	0	0	1	75	56+
405-6126	61	55+	27.4383	<30	Male	Black - Non-Hispanic	USA	Hospitalized, no supp oxygen	Hospitalized	Hospitalized, 55+	0	0	1	0	1	0	1	78	56+
405-8579	29	18 - 55	19.8765	<30	Female	White - Non-Hispanic	USA	Symptomatic, not hospitalized	Symptomatic	Symptomatic, 18-55	0	0	0	1	0	1	1	50	42 - <56
405-4937	72	55+	30.0696	>= 30	Male	White - Non-Hispanic	USA	Hospitalized, oxygen, no intubation/ICU	Hospitalized	Hospitalized, 55+	0	0	1	0	0	1	1	74	56+
405-8776	68	55+	32.8241	>= 30	Male	White - Non-Hispanic	USA	Hospitalized, intubation/ICU	Hospitalized	Hospitalized, 55+	0	0	1	0	0	1	1	57	56+
405-4656	50	18 - 55	46.3922	>= 30	Male	White - Non-Hispanic	USA	Symptomatic, not hospitalized	Symptomatic	Symptomatic, 18-55	0	0	0	1	0	0	1	50	42 - <56
405-7056	26	18 - 55	35.3613	>= 30	Female	Hispanic - Latino/a	USA	Symptomatic, not hospitalized	Symptomatic	Symptomatic, 18-55	0	0	0	1	0	0	0	50	42 - <56
405-3864	22	18 - 55	24.4274	<30	Female	White - Non-Hispanic	USA	Symptomatic, not hospitalized	Symptomatic	Symptomatic, 18-55	1	0	0	0	0	0	0	60	56+
405-7371	80	55+	29.0531	<30	Male	White - Non-Hispanic	USA	Hospitalized, oxygen, no intubation/ICU	Hospitalized	Hospitalized, 55+	1	0	1	0	0	0	1	76	56+
405-6138	51	18 - 55	46.6773	>= 30	Male	Black - Non-Hispanic	USA	Hospitalized, intubation/ICU	Hospitalized	Hospitalized, 18-55	0	0	1	0	1	1	1	77	56+
405-5567	51	18 - 55	30.7612	>= 30	Female	Black - Non-Hispanic	USA	Symptomatic, not hospitalized	Symptomatic	Symptomatic, 18-55	0	0	1	0	1	0	0	65	56+
405-4675	56	55+	49.0739	>= 30	Male	White - Non-Hispanic	USA	Hospitalized, intubation/ICU	Hospitalized	Hospitalized, 55+	0	0	0	1	1	1	1	131	56+
405-0184	37	18 - 55	46.7428	>= 30	Male	White - Non-Hispanic	USA	Asymptomatic	Asymptomatic	Asymptomatic, 18-55	0	0	1	0	0	0	1	29	28 - <42
405-8346	57	55+	36.8313	>= 30	Male	White - Non-Hispanic	USA	Symptomatic, not hospitalized	Symptomatic	Symptomatic, 55+	0	1	0	1	0	0	1	67	56+
405-5854	57	55+	32.2037	>= 30	Male	Other	USA	Symptomatic, not hospitalized	Symptomatic	Symptomatic, 55+	0	1	1	1	0	0	1	90	56+
405-1592	56	55+	28.2738	<30	Male	Hispanic - Latino/a	USA	Asymptomatic	Asymptomatic	Asymptomatic, 55+	0	0	0	0	0	0	0	55	42 - <56
405-2272	34	18 - 55	22.9481	<30	Male	White - Non-Hispanic	USA	Hospitalized, no supp oxygen	Hospitalized	Hospitalized, 18-55	0	0	0	1	0	0	0	56	56+
405-9063	30	18 - 55	40.7422	>= 30	Female	White - Non-Hispanic	USA	Hospitalized, oxygen, no intubation/ICU	Hospitalized	Hospitalized, 18-55	1	0	0	0	0	0	0	80	56+
405-1988	54	18 - 55	33.8934	>= 30	Male	Black - Non-Hispanic	USA	Hospitalized, intubation/ICU	Hospitalized	Hospitalized, 18-55	0	1	1	0	0	0	0	58	56+
405-1069	32	18 - 55	28.9262	<30	Male	White - Non-Hispanic	USA	Hospitalized, oxygen, no intubation/ICU	Hospitalized	Hospitalized, 18-55	0	0	1	0	0	0	0	81	56+
405-5039	58	55+	31.0661	>= 30	Male	White - Non-Hispanic	USA	Asymptomatic	Asymptomatic	Asymptomatic, 55+	0	1	1	0	0	0	1	48	42 - <56
405-6703	34	18 - 55	33.9592	>= 30	Male	White - Non-Hispanic	USA	Asymptomatic	Asymptomatic	Asymptomatic, 18-55	0	1	0	0	0	0	1	24	<28
405-9551	47	18 - 55	31.5617	>= 30	Male	White - Non-Hispanic	USA	Symptomatic, not hospitalized	Symptomatic	Symptomatic, 18-55	0	0	1	0	0	0	0	69	56+
405-1292	56	55+	37.9931	>= 30	Male	Hispanic - Latino/a	USA	Asymptomatic	Asymptomatic	Asymptomatic, 55+	0	1	1	0	1	1	1	56	56+
405-8779	86	55+	43.0102	>= 30	Female	White - Non-Hispanic	USA	Symptomatic, not hospitalized	Symptomatic	Symptomatic, 55+	1	0	1	0	0	0	0	73	56+
405-2346	60	55+	34.1598	>= 30	Female	White - Non-Hispanic	USA	Hospitalized, intubation/ICU	Hospitalized	Hospitalized, 55+	1	0	1	0	0	0	1	69	56+
405-7878	59	55+	37.3551	>= 30	Female	Black - Non-Hispanic	USA	Asymptomatic	Asymptomatic	Asymptomatic, 55+	0	1	0	0	0	0	1	51	42 - <56
405-0743	62	55+	20.5979	<30	Female	White - Non-Hispanic	USA	Symptomatic, not hospitalized	Symptomatic	Symptomatic, 55+	0	0	0	0	0	0	0	77	56+
405-5271	62	55+	25.9151	<30	Female	Hispanic - Latino/a	Peru	Symptomatic, not hospitalized	Symptomatic	Symptomatic, 55+	0	0	1	0	0	0	0	33	28 - <42
405-1921	31	18 - 55	19.6283	<30	Female	Hispanic - Latino/a	Peru	Symptomatic, not hospitalized	Symptomatic	Symptomatic, 18-55	0	0	0	0	0	0	0	49	42 - <56
405-6729	44	18 - 55	30.4498	>= 30	Male	Hispanic - Latino/a	Peru	Hospitalized, oxygen, no intubation/ICU	Hospitalized	Hospitalized, 18-55	0	0	0	0	1	0	0	59	56+
405-1305	41	18 - 55	27.398	<30	Male	Hispanic - Latino/a	Peru	Asymptomatic	Asymptomatic	Asymptomatic, 18-55	0	0	0	0	0	0	0	14	<28
405-6741	59	55+	24.0238	<30	Male	Hispanic - Latino/a	Peru	Symptomatic, not hospitalized	Symptomatic	Symptomatic, 55+	0	0	0	1	0	0	0	39	28 - <42
405-9267	34	18 - 55	27.2817	<30	Male	Hispanic - Latino/a	Peru	Symptomatic, not hospitalized	Symptomatic	Symptomatic, 18-55	0	0	0	0	0	0	0	58	56+
405-2338	28	18 - 55	37.9491	>= 30	Female	Hispanic - Latino/a	Peru	Hospitalized, oxygen, no intubation/ICU	Hospitalized	Hospitalized, 18-55	0	0	0	1	0	0	0	80	56+
405-2641	33	18 - 55	21.9138	<30	Female	Hispanic - Latino/a	Peru	Symptomatic, not hospitalized	Symptomatic	Symptomatic, 18-55	0	0	0	0	0	0	0	45	42 - <56
405-6623	30	18 - 55	25.565	<30	Male	Hispanic - Latino/a	Peru	Asymptomatic	Asymptomatic	Asymptomatic, 18-55	0	0	0	0	0	0	0	26	<28
405-4740	42	18 - 55	22.6562	<30	Female	Hispanic - Latino/a	Peru	Symptomatic, not hospitalized	Symptomatic	Symptomatic, 18-55	0	0	0	0	0	0	0	28	28 - <42
405-8657	47	18 - 55	30.1021	>= 30	Male	Hispanic - Latino/a	Peru	Hospitalized, oxygen, no intubation/ICU	Hospitalized	Hospitalized, 18-55	0	0	0	0	0	0	0	44	42 - <56
405-8100	63	55+	27.993	<30	Male	Hispanic - Latino/a	Peru	Hospitalized, oxygen, no intubation/ICU	Hospitalized	Hospitalized, 55+	0	0	0	0	0	0	0	57	56+
405-0584	50	18 - 55	31.2175	>= 30	Female	Hispanic - Latino/a	Peru	Symptomatic, not hospitalized	Symptomatic	Symptomatic, 18-55	0	0	0	1	0	0	0	21	<28
405-9151	30	18 - 55	24.7475	<30	Male	Hispanic - Latino/a	Peru	Symptomatic, not hospitalized	Symptomatic	Symptomatic, 18-55	0	0	0	0	0	0	0	32	28 - <42
405-1052	47	18 - 55	32.4662	>= 30	Female	Hispanic - Latino/a	Peru	Hospitalized, oxygen, no intubation/ICU	Hospitalized	Hospitalized, 18-55	0	0	0	0	1	0	1	30	28 - <42
405-2721	34	18 - 55	25.7959	<30	Male	Hispanic - Latino/a	Peru	Hospitalized, no supp oxygen	Hospitalized	Hospitalized, 18-55	0	0	0	0	0	0	0	42	42 - <56
405-6520	69	55+	25.0772	<30	Female	Hispanic - Latino/a	Peru	Symptomatic, not hospitalized	Symptomatic	Symptomatic, 55+	0	0	0	0	0	0	1	37	28 - <42
405-5368	35	18 - 55	27.5482	<30	Female	Hispanic - Latino/a	Peru	Asymptomatic	Asymptomatic	Asymptomatic, 18-55	0	0	0	0	0	0	0	16	<28
405-0594	50	18 - 55	28.8415	<30	Female	Hispanic - Latino/a	Peru	Asymptomatic	Asymptomatic	Asymptomatic, 18-55	0	0	0	0	0	0	0	14	<28
405-5709	41	18 - 55	23.1399	<30	Female	Hispanic - Latino/a	Peru	Symptomatic, not hospitalized	Symptomatic	Symptomatic, 18-55	0	0	0	0	1	0	1	80	56+
405-5593	48	18 - 55	28.4604	<30	Female	Hispanic - Latino/a	Peru	Hospitalized, oxygen, no intubation/ICU	Hospitalized	Hospitalized, 18-55	0	0	0	0	0	0	0	59	56+
405-6232	62	55+	31.935	>= 30	Male	Hispanic - Latino/a	Peru	Hospitalized, oxygen, no intubation/ICU	Hospitalized	Hospitalized, 55+	1	0	0	0	0	0	0	46	42 - <56
405-3763	46	18 - 55	24.2188	<30	Male	Hispanic - Latino/a	Peru	Hospitalized, intubation/ICU	Hospitalized	Hospitalized, 18-55	0	0	0	0	0	0	0	54	42 - <56
405-6645	32	18 - 55	24	<30	Female	Hispanic - Latino/a	Peru	Symptomatic, not hospitalized	Symptomatic	Symptomatic, 18-55	0	0	0	0	0	0	0	21	<28
405-7925	70	55+	28.764	<30	Male	Hispanic - Latino/a	Peru	Symptomatic, not hospitalized	Symptomatic	Symptomatic, 55+	0	0	1	0	0	0	0	35	28 - <42
405-9873	60	55+	24.8047	<30	Male	Hispanic - Latino/a	Peru	Hospitalized, oxygen, no intubation/ICU	Hospitalized	Hospitalized, 55+	0	0	0	0	1	0	0	84	56+
405-3108	64	55+	26.6389	<30	Male	Hispanic - Latino/a	Peru	Symptomatic, not hospitalized	Symptomatic	Symptomatic, 55+	0	0	0	0	0	0	0	21	<28
405-5555	56	55+	24.4444	<30	Female	Hispanic - Latino/a	Peru	Symptomatic, not hospitalized	Symptomatic	Symptomatic, 55+	0	1	0	0	0	0	0	43	42 - <56
405-5364	62	55+	30.8248	>= 30	Male	Hispanic - Latino/a	Peru	Symptomatic, not hospitalized	Symptomatic	Symptomatic, 55+	0	0	0	0	1	0	0	62	56+
405-1454	58	55+	35.9092	>= 30	Male	Hispanic - Latino/a	Peru	Symptomatic, not hospitalized	Symptomatic	Symptomatic, 55+	0	0	1	0	0	0	1	69	56+
405-7632	30	18 - 55	33.4766	>= 30	Male	Hispanic - Latino/a	USA	Hospitalized, oxygen, no intubation/ICU	Hospitalized	Hospitalized, 18-55	0	0	0	0	1	0	0	41	28 - <42
405-0791	27	18 - 55	30.4578	>= 30	Male	White - Non-Hispanic	USA	Symptomatic, not hospitalized	Symptomatic	Symptomatic, 18-55	0	0	0	0	1	1	1	59	56+
405-6773	35	18 - 55	32.1358	>= 30	Female	Hispanic - Latino/a	USA	Asymptomatic	Asymptomatic	Asymptomatic, 18-55	0	0	0	0	0	0	1	60	56+
405-3003	49	18 - 55	30.3642	>= 30	Male	White - Non-Hispanic	USA	Asymptomatic	Asymptomatic	Asymptomatic, 18-55	0	0	0	1	0	0	0	61	56+
405-7259	53	18 - 55	25.5846	<30	Male	White - Non-Hispanic	USA	Symptomatic, not hospitalized	Symptomatic	Symptomatic, 18-55	0	0	1	0	0	1	1	89	56+
405-0337	62	55+	23.6203	<30	Male	Hispanic - Latino/a	USA	Symptomatic, not hospitalized	Symptomatic	Symptomatic, 55+	0	1	1	1	0	0	1	58	56+
405-3962	22	18 - 55	24.5578	<30	Female	Hispanic - Latino/a	USA	Asymptomatic	Asymptomatic	Asymptomatic, 18-55	0	0	0	0	0	0	0	32	28 - <42
405-9459	35	18 - 55	23.7812	<30	Female	Hispanic - Latino/a	Peru	Symptomatic, not hospitalized	Symptomatic	Symptomatic, 18-55	0	0	0	0	0	0	0	43	42 - <56
405-0478	36	18 - 55	25.9645	<30	Female	Hispanic - Latino/a	Peru	Symptomatic, not hospitalized	Symptomatic	Symptomatic, 18-55	1	0	0	0	0	0	0	42	42 - <56
405-4247	56	55+	31.5776	>= 30	Female	Hispanic - Latino/a	Peru	Hospitalized, no supp oxygen	Hospitalized	Hospitalized, 55+	0	1	0	0	0	0	0	32	28 - <42
405-4089	33	18 - 55	33.0904	>= 30	Male	Hispanic - Latino/a	Peru	Hospitalized, oxygen, no intubation/ICU	Hospitalized	Hospitalized, 18-55	0	0	0	0	1	0	0	66	56+
405-5365	56	55+	33.284	>= 30	Female	Hispanic - Latino/a	Peru	Hospitalized, no supp oxygen	Hospitalized	Hospitalized, 55+	0	0	0	0	0	0	0	68	56+
405-3522	28	18 - 55	33.9844	>= 30	Female	Hispanic - Latino/a	Peru	Hospitalized, no supp oxygen	Hospitalized	Hospitalized, 18-55	0	0	0	0	0	0	0	34	28 - <42
405-3277	32	18 - 55	22.4323	<30	Female	Hispanic - Latino/a	Peru	Symptomatic, not hospitalized	Symptomatic	Symptomatic, 18-55	0	0	0	1	0	0	1	89	56+
405-7791	37	18 - 55	24.0317	<30	Male	Hispanic - Latino/a	Peru	Asymptomatic	Asymptomatic	Asymptomatic, 18-55	1	0	0	0	0	0	0	28	28 - <42
405-7815	56	55+	31.6158	>= 30	Male	Hispanic - Latino/a	Peru	Hospitalized, intubation/ICU	Hospitalized	Hospitalized, 55+	0	1	0	0	0	0	0	60	56+
405-4117	40	18 - 55	23.8751	<30	Male	Hispanic - Latino/a	Peru	Asymptomatic	Asymptomatic	Asymptomatic, 18-55	0	0	1	0	0	0	0	28	28 - <42
405-8938	27	18 - 55	26.4463	<30	Female	Hispanic - Latino/a	Peru	Symptomatic, not hospitalized	Symptomatic	Symptomatic, 18-55	0	0	0	1	0	1	1	68	56+
405-3845	45	18 - 55	34.4222	>= 30	Female	Hispanic - Latino/a	Peru	Symptomatic, not hospitalized	Symptomatic	Symptomatic, 18-55	0	0	0	0	0	0	0	39	28 - <42
405-7139	69	55+	31.139	>= 30	Male	Hispanic - Latino/a	Peru	Hospitalized, oxygen, no intubation/ICU	Hospitalized	Hospitalized, 55+	0	1	0	0	0	0	0	35	28 - <42
405-4002	57	55+	29.34	<30	Male	Hispanic - Latino/a	Peru	Hospitalized, oxygen, no intubation/ICU	Hospitalized	Hospitalized, 55+	0	1	0	0	0	0	0	45	42 - <56
405-7756	48	18 - 55	29.4108	<30	Male	Hispanic - Latino/a	Peru	Symptomatic, not hospitalized	Symptomatic	Symptomatic, 18-55	0	0	0	0	0	0	0	38	28 - <42
405-1752	38	18 - 55	39.9488	>= 30	Male	Hispanic - Latino/a	Peru	Symptomatic, not hospitalized	Symptomatic	Symptomatic, 18-55	0	0	0	1	0	0	1	82	56+
405-1817	63	55+	26.9274	<30	Male	Hispanic - Latino/a	Peru	Hospitalized, no supp oxygen	Hospitalized	Hospitalized, 55+	0	0	0	0	0	0	1	36	28 - <42
405-9176	43	18 - 55	24.5675	<30	Male	Hispanic - Latino/a	Peru	Hospitalized, no supp oxygen	Hospitalized	Hospitalized, 18-55	0	0	0	0	0	0	0	58	56+
405-9539	37	18 - 55	27.3909	<30	Male	Hispanic - Latino/a	Peru	Symptomatic, not hospitalized	Symptomatic	Symptomatic, 18-55	0	0	0	1	0	0	0	49	42 - <56
405-8797	21	18 - 55	30.2189	>= 30	Male	Hispanic - Latino/a	Peru	Symptomatic, not hospitalized	Symptomatic	Symptomatic, 18-55	0	0	0	1	0	0	1	54	42 - <56
405-5344	31	18 - 55	27.0993	<30	Female	Hispanic - Latino/a	Peru	Symptomatic, not hospitalized	Symptomatic	Symptomatic, 18-55	0	0	0	0	0	1	1	30	28 - <42
405-7829	41	18 - 55	38.0078	>= 30	Male	Hispanic - Latino/a	Peru	Asymptomatic	Asymptomatic	Asymptomatic, 18-55	0	0	0	0	0	1	1	19	<28
405-8395	26	18 - 55	23.74	<30	Female	Hispanic - Latino/a	Peru	Symptomatic, not hospitalized	Symptomatic	Symptomatic, 18-55	0	0	0	0	0	0	1	41	28 - <42
405-6717	31	18 - 55	26.4855	<30	Female	Hispanic - Latino/a	Peru	Symptomatic, not hospitalized	Symptomatic	Symptomatic, 18-55	0	0	0	1	0	0	0	76	56+
405-0868	34	18 - 55	24.9787	<30	Male	Hispanic - Latino/a	Peru	Hospitalized, oxygen, no intubation/ICU	Hospitalized	Hospitalized, 18-55	0	0	0	0	0	1	1	44	42 - <56
405-2590	59	55+	31.2394	>= 30	Male	Hispanic - Latino/a	Peru	Hospitalized, oxygen, no intubation/ICU	Hospitalized	Hospitalized, 55+	0	0	0	1	0	0	1	59	56+
405-8957	33	18 - 55	27.31	<30	Female	Hispanic - Latino/a	Peru	Hospitalized, no supp oxygen	Hospitalized	Hospitalized, 18-55	0	0	1	0	0	0	0	29	28 - <42
405-1966	32	18 - 55	18.9036	<30	Male	Hispanic - Latino/a	Peru	Hospitalized, oxygen, no intubation/ICU	Hospitalized	Hospitalized, 18-55	0	0	0	0	1	0	0	95	56+
405-3117	45	18 - 55	36.4938	>= 30	Male	Hispanic - Latino/a	Peru	Hospitalized, intubation/ICU	Hospitalized	Hospitalized, 18-55	0	0	0	0	0	0	0	35	28 - <42
405-3781	54	18 - 55	28.0404	<30	Female	Hispanic - Latino/a	Peru	Hospitalized, oxygen, no intubation/ICU	Hospitalized	Hospitalized, 18-55	0	0	1	0	0	0	0	57	56+
405-9628	64	55+	26.1286	<30	Male	Hispanic - Latino/a	Peru	Symptomatic, not hospitalized	Symptomatic	Symptomatic, 55+	0	0	0	0	0	0	1	32	28 - <42
405-0018	38	18 - 55	33.1069	>= 30	Female	Hispanic - Latino/a	Peru	Symptomatic, not hospitalized	Symptomatic	Symptomatic, 18-55	0	0	0	1	0	0	1	49	42 - <56
405-3852	58	55+	27.4681	<30	Female	Black - Non-Hispanic	USA	Asymptomatic	Asymptomatic	Asymptomatic, 55+	1	1	0	0	0	0	0	18	<28
405-5704	58	55+	37.608	>= 30	Female	Other	USA	Hospitalized, oxygen, no intubation/ICU	Hospitalized	Hospitalized, 55+	0	1	0	0	0	0	0	83	56+
405-6160	34	18 - 55	25.1953	<30	Male	Black - Non-Hispanic	USA	Hospitalized, oxygen, no intubation/ICU	Hospitalized	Hospitalized, 18-55	0	0	0	0	0	0	1	81	56+
405-1410	27	18 - 55	22.0062	<30	Male	Black - Non-Hispanic	USA	Symptomatic, not hospitalized	Symptomatic	Symptomatic, 18-55	0	0	0	0	1	1	1	58	56+
405-7026	54	18 - 55	39.6875	>= 30	Female	White - Non-Hispanic	USA	Symptomatic, not hospitalized	Symptomatic	Symptomatic, 18-55	1	0	1	0	1	1	1	42	42 - <56
405-8832	64	55+	30.099	>= 30	Male	Black - Non-Hispanic	USA	Asymptomatic	Asymptomatic	Asymptomatic, 55+	0	0	0	0	1	1	1	36	28 - <42
405-2073	68	55+	25.9729	<30	Female	White - Non-Hispanic	USA	Hospitalized, oxygen, no intubation/ICU	Hospitalized	Hospitalized, 55+	0	0	0	0	0	0	1	71	56+
405-0267	34	18 - 55	22.1384	<30	Female	White - Non-Hispanic	USA	Symptomatic, not hospitalized	Symptomatic	Symptomatic, 18-55	0	0	0	0	0	0	0	29	28 - <42
405-1646	60	55+	28.6728	<30	Male	Black - Non-Hispanic	USA	Hospitalized, oxygen, no intubation/ICU	Hospitalized	Hospitalized, 55+	1	0	0	0	1	1	1	75	56+
405-9721	38	18 - 55	25.7276	<30	Male	White - Non-Hispanic	USA	Symptomatic, not hospitalized	Symptomatic	Symptomatic, 18-55	0	0	0	1	1	0	0	75	56+
405-7514	48	18 - 55	33.705	>= 30	Male	Black - Non-Hispanic	USA	Symptomatic, not hospitalized	Symptomatic	Symptomatic, 18-55	0	1	0	0	1	1	1	40	28 - <42
405-7132	48	18 - 55	26.5625	<30	Female	White - Non-Hispanic	USA	Symptomatic, not hospitalized	Symptomatic	Symptomatic, 18-55	0	0	0	1	0	0	0	42	42 - <56
405-0076	30	18 - 55	22.4982	<30	Male	Other	USA	Asymptomatic	Asymptomatic	Asymptomatic, 18-55	0	0	0	0	0	0	1	27	<28
405-1710	51	18 - 55	44.5988	>= 30	Female	White - Non-Hispanic	USA	Hospitalized, oxygen, no intubation/ICU	Hospitalized	Hospitalized, 18-55	0	1	1	0	0	0	0	71	56+
405-5264	36	18 - 55	30.4706	>= 30	Male	White - Non-Hispanic	USA	Hospitalized, oxygen, no intubation/ICU	Hospitalized	Hospitalized, 18-55	0	0	0	0	0	1	1	71	56+
405-3342	61	55+	28.2451	<30	Male	Black - Non-Hispanic	USA	Hospitalized, intubation/ICU	Hospitalized	Hospitalized, 55+	0	0	1	0	0	0	1	115	56+
405-3866	47	18 - 55	28.2776	<30	Male	Black - Non-Hispanic	USA	Asymptomatic	Asymptomatic	Asymptomatic, 18-55	1	0	0	0	1	1	1	38	28 - <42
405-8674	59	55+	31.3563	>= 30	Male	White - Non-Hispanic	USA	Symptomatic, not hospitalized	Symptomatic	Symptomatic, 55+	0	0	0	0	0	0	1	74	56+
405-0636	33	18 - 55	22.8047	<30	Male	White - Non-Hispanic	USA	Symptomatic, not hospitalized	Symptomatic	Symptomatic, 18-55	0	0	0	0	0	0	1	34	28 - <42
405-1958	57	55+	23.8754	<30	Male	White - Non-Hispanic	USA	Symptomatic, not hospitalized	Symptomatic	Symptomatic, 55+	0	0	1	1	0	0	1	65	56+

## Sheet:  COV2-markers-original
PUBID	visitno	BAMA.IgG1.NTD	BAMA.IgA.NTD	BAMA.IgG3.NTD	BAMA.IgA.RBD	BAMA.IgG3.RBD	BAMA.IgG1.RBD	BAMA.IgA.NP	BAMA.IgG1.NP	BAMA.IgG3.NP	BAMA.IgG1.S6P	BAMA.IgG3.S6P	BAMA.IgA.S6P	BAMA.IgA.S2P	BAMA.IgG1.S2P	BAMA.IgG3.S2P	BAMA.IgG1.NTD.resp	BAMA.IgA.NTD.resp	BAMA.IgG3.NTD.resp	BAMA.IgA.RBD.resp	BAMA.IgG3.RBD.resp	BAMA.IgG1.RBD.resp	BAMA.IgA.NP.resp	BAMA.IgG1.NP.resp	BAMA.IgG3.NP.resp	BAMA.IgG1.S6P.resp	BAMA.IgG3.S6P.resp	BAMA.IgA.S6P.resp	BAMA.IgA.S2P.resp	BAMA.IgG1.S2P.resp	BAMA.IgG3.S2P.resp	ICS.CD4.EM	ICS.CD8.EM	ICS.CD4.N	ICS.CD8.N	ICS.CD8.ORF3	ICS.CD4.ORF3	ICS.CD4.ORF7	ICS.CD8.ORF7	ICS.CD4.S	ICS.CD8.S	ICS.CD4.EM.resp	ICS.CD8.EM.resp	ICS.CD4.N.resp	ICS.CD8.N.resp	ICS.CD8.ORF3.resp	ICS.CD4.ORF3.resp	ICS.CD4.ORF7.resp	ICS.CD8.ORF7.resp
405-6199	1	222.5	284.75	144	392	275	50	1658.75	606.5	1650.25	50	187.75	1342.25	2178.25	4688	2186.5	1	1	1	0	0	1	1	1	1	1	0	1	1	1	1	0.0995683	0.0125	0.0358336	0.0344274	0.0585452	0.0363287	0.0368097	0.0125	0.0498709	0.0125	1	0	1	0	0	0	1	0
405-4910	1	453.75	1938.75	22000	4026.25	8082	50	8363	50	9487.25	50	22000	5212	7885.5	1696.75	22000	1	1	1	1	1	1	1	1	1	1	1	1	1	1	1	0.0125	0.0125	0.0350635	0.0125	0.0125	0.0125	0.0125	0.0125	0.225257	0.0125	0	0	0	0	0	0	0	0
405-5956	1	140.75	224.25	162	1052.5	549	430.5	558.75	2780.5	3635.5	741.25	728.25	1075.25	2608.5	3031.75	3333.25	1	0	1	1	1	1	1	1	1	1	1	1	1	1	1	0.0628911	0.0125	0.087433	0.0125	0.0125	0.0703282	NA	NA	0.372278	0.0125	0	0	0	0	0	0	NA	NA
405-2218	1	1493.25	1690.75	6265.75	4335.25	6521.75	22000	4574.5	15174	7045.75	4333.75	3144	1282.75	3982	22000	9401.25	1	1	1	1	1	1	1	1	1	1	1	1	1	1	1	0.148037	0.0125	0.143105	0.105182	0.0125	0.0680432	0.0452061	0.0125	0.392891	0.0280506	1	0	1	1	0	1	0	0
405-6107	1	325.75	614.75	50	3512.25	50	4218.5	1454.75	3419.25	8309.25	1823.5	50	3866.75	6742.75	13901.5	2334.25	1	1	0	1	0	1	1	1	1	1	0	1	1	1	1	0.0588169	0.180563	0.127506	0.0891323	0.0700429	0.073602	0.0539463	0.0125	0.554796	0.0125	1	1	1	1	1	1	1	0
405-2741	1	13992.2	2443.5	2699	1648.5	3565.5	21840.2	4717.75	22000	7941.5	12995.8	4373	6625.5	13972.5	22000	4254	1	1	1	1	1	1	1	1	1	1	1	1	1	1	1	0.18697	0.0125	0.0968351	0.369651	0.272206	0.0459797	0.0602339	0.0125	0.431663	0.0696683	1	0	1	1	1	1	1	0
405-5087	1	5250.75	3753.5	10596.8	5292.5	3081.25	17603.2	9187	18957.8	18415.2	2706	2341.75	2509.25	4707.75	20861.5	5601.25	1	1	1	1	1	1	1	1	1	1	1	1	1	1	1	0.18987	0.0125	0.0972265	0.0349494	0.0125	0.188015	0.0633229	0.0125	0.43622	0.0878563	1	0	1	0	0	1	1	0
405-7721		50	948	2095.75	15609.5	760	20475.2	10601.5	22000	16725.2	173.75	895.25	16159.8	14357.5	22000	1983	1	1	1	1	1	1	1	1	1	1	1	1	1	1	1	0.444302	0.0125	0.172846	0.0474582	0.0125	0.138859	0.165219	0.0125	0.519799	0.0799188	1	0	1	1	0	1	1	0
405-0031	1	50	272.5	425	686.75	1133.25	1973	2142.75	7323.5	14110.5	522.75	1659.5	845.5	1050.75	10723.5	5568	1	1	1	0	1	1	1	1	1	1	1	1	0	1	1	0.0346275	0.0125	0.0767238	0.0312401	0.0125	0.0125	0.0300082	0.0125	0.14144	0.0653851	0	0	1	0	0	0	0	0
405-6229	1	584.75	50	50	50	50	312.25	103	379.5	50	1590.5	50	50	50	405	50	1	0	0	0	0	0	0	0	0	1	0	0	0	0	0	0.0125	0.0125	0.0125	0.0125	0.0125	0.0125	0.0125	0.0125	0.0125	0.0125	0	0	0	0	0	0	0	0
405-3328	1	11769.2	3426.25	15400	8427	7418.75	11283.5	6656.25	16023	22000	5753	6158	3819	12867.5	19027.2	22000	1	1	1	1	1	1	1	1	1	1	1	1	1	1	1	NA	NA	NA	NA	NA	NA	NA	NA	0.114614	0.0125	NA	NA	NA	NA	NA	NA	NA	NA
405-1375	1	22000	13653.5	22000	20518	22000	11778.8	8011.75	10451.2	22000	10992	22000	19206	22000	22000	22000	1	1	1	1	1	1	1	1	1	1	1	1	1	1	1	0.24297	0.0565528	0.153689	2.31365	0.619219	0.0529047	0.121102	0.506968	0.799815	0.0573463	1	0	1	1	1	1	1	1
405-9222	1	765.75	959.75	6368.5	5161	5389	1486.5	1214	3855.75	19124.8	1062.5	3253	8163.5	13083.5	3723.5	15801.5	1	1	1	1	1	1	1	1	1	1	1	1	1	1	1	0.167771	0.0125	0.0771443	0.047115	0.0125	0.303872	0.0318521	0.0125	0.165516	0.0125	1	0	1	0	0	1	0	0
405-5200	1	20787.5	4387.5	11541.2	7477.25	5154	22000	7813.5	22000	16030.2	22000	7217.75	8531.75	10322.5	22000	8264.25	1	1	1	1	1	1	1	1	1	1	1	1	1	1	1	0.134788	0.0494932	0.135784	0.129218	0.0125	0.0125	0.127442	0.028857	0.213237	0.336037	1	0	1	1	0	0	1	0
405-0379	1	22000	7051	2166.5	4157.75	1024	12744.2	1368.25	5849.75	7949.5	15149	795.5	3899	8533.75	22000	3593.75	1	1	1	1	1	1	1	1	1	1	1	1	1	1	1	0.205842	0.0125	0.129981	0.0961566	0.0125	0.085303	0.0696877	0.0125	0.73699	0.0368798	1	0	1	1	0	1	1	0
405-1584	1	13968.5	13350	10091.5	15396.8	5054.5	22000	22000	22000	6786	13566.5	4153.75	16930	16200	22000	7733.5	1	1	1	1	1	1	1	1	1	1	1	1	1	1	1	0.242809	0.0125	0.33218	0.0125	0.0125	0.0370576	0.0474622	0.0125	0.337739	0.0335737	1	0	1	0	0	0	0	0
405-3830	1	3278.5	1188	3264.75	5357.25	1941	14722.5	20454.8	22000	10600.2	9518.75	3241	2674	5044.25	22000	5234	1	1	1	1	1	1	1	1	1	1	1	1	1	1	1	0.0951164	0.0125	0.131855	0.0125	0.042464	0.053713	0.102664	0.0125	0.426032	0.0699547	1	0	1	0	0	0	1	0
405-6428	1	11773.8	532.5	790.75	934.25	776.75	6426.75	5746.25	22000	11722	16145	535.25	911.5	1828.25	10962	1440.75	1	1	1	1	1	1	1	1	1	1	1	1	1	1	1	0.0410995	0.0125	0.0432549	0.512896	0.379407	0.0125	0.0125	0.386681	0.10869	0.0125	1	0	1	1	1	0	0	1
405-4276	1	517.75	16659	9014.5	14013	1927.5	22000	8794	22000	12610.5	920.5	3590.75	16438.5	22000	22000	7882	1	1	1	1	1	1	1	1	1	1	1	1	1	1	1	0.148627	0.0858669	0.109091	0.0125	0.0125	0.0708543	0.070065	0.0125	0.184351	0.0125	1	1	1	0	0	1	1	0
405-8444	1	22000	5050.75	6452.75	4682.5	2569.25	15574	4441	13124.5	12754.2	17840.2	9155	4311.25	7821	22000	4958.25	1	1	1	1	1	1	1	1	1	1	1	1	1	1	1	0.382531	0.0125	0.0801352	0.592605	0.185293	0.109092	0.100284	0.279908	0.212101	0.0125	1	0	1	1	1	1	1	1
405-3804	1	22000	7381	22000	4503.5	6945.5	16827	5847.75	14532.2	22000	11062.2	10866.2	4553	7187.25	22000	21543.8	1	1	1	1	1	1	1	1	1	1	1	1	1	1	1	0.11842	0.0125	0.145144	0.132786	0.0125	0.186572	0.15807	0.0125	0.453097	0.0535156	1	0	1	1	0	1	1	0
405-8685	1	312.5	3766.25	2561.25	7808.75	831.25	973.75	13729.8	10042	3989	1151.5	524.25	3481.5	10262.5	22000	2184.5	1	1	1	1	1	1	1	1	1	1	1	1	1	1	1	0.289399	0.0125	0.174516	0.0125	0.0125	0.0750256	0.111822	0.0125	0.584719	0.0125	1	0	1	0	0	0	1	0
405-7673	1	424.5	2156	1028	8798.25	1091.25	2099.25	14503.8	14215	2034.5	5452.5	2409.25	6487.25	16047	18757	1566.5	1	1	1	1	1	1	1	1	1	1	1	1	1	1	1	0.0708576	0.0125	0.0125	4.43437	0.79978	0.0125	0.0125	1.09677	0.0602475	0.0125	1	0	0	1	1	0	0	1
405-9024	1	22000	17714.2	3709.75	9726.75	3327.5	22000	4204.75	21474.8	7337	17850.5	3413.25	4166	11484	22000	4768.25	1	1	1	1	1	1	1	1	1	1	1	1	1	1	1	0.36895	0.0125	0.173932	0.99213	0.226357	0.132621	0.184298	0.241407	0.55741	0.0294175	1	0	1	1	1	1	1	1
405-9106	1	22000	9308.25	12436.2	16724	8062.25	22000	9773.25	22000	22000	22000	8084.25	22000	21121.2	22000	13101.2	1	1	1	1	1	1	1	1	1	1	1	1	1	1	1	0.855676	0.0855378	0.627586	3.68901	3.26433	0.213537	0.512236	3.34105	1.32672	0.0305184	1	0	1	1	1	1	1	1
405-1833	1	22000	6556	22000	11650.2	2938	22000	14655.5	22000	22000	4398.5	13749.2	14537.2	22000	22000	13791.2	1	1	1	1	1	1	1	1	1	1	1	1	1	1	1	0.323097	0.0125	0.0304229	0.0125	0.0125	0.252785	0.201303	0.0125	0.827486	0.0125	1	0	0	0	0	1	1	0
405-7294	1	22000	22000	9391.75	22000	4163	22000	2971.75	22000	6360.5	22000	4421.5	22000	22000	22000	8355.75	1	1	1	1	1	1	1	1	1	1	1	1	1	1	1	0.0835283	0.0125	0.0312949	1.3262	0.700863	0.0315704	0.0639901	0.883205	0.122594	0.0400355	1	0	0	1	1	0	1	1
405-9332	1	2025.25	245	514.75	371.25	923.5	3332.25	278	2398.5	1528	3647.25	412.5	490.25	999.75	12195.2	1770.5	1	1	1	0	1	1	0	1	1	1	1	1	0	1	1	0.0508733	0.0125	0.0682936	0.414383	0.0775195	NA	0.0125	0.128699	0.0833024	0.0125	0	0	1	1	1	NA	0	1
405-4330	1	22000	5898.75	22000	4995	5875.5	18253.2	19170	8798.75	22000	20920.8	12977.2	3648.75	11188	22000	22000	1	1	1	1	1	1	1	1	1	1	1	1	1	1	1	0.609998	0.0125	0.236321	1.12332	0.318794	0.145351	0.127509	0.343258	0.642909	0.0868529	1	0	1	1	1	1	1	1
405-0917	1	1438	981.75	4129.75	4885	5472	50	2699.75	313.5	9495.75	50	1904	3151.25	7183.25	3492	6081	1	1	1	1	1	1	1	1	1	1	1	1	1	1	1	0.0687682	0.0125	0.111058	0.126729	0.0637332	0.0125	0.0533474	0.0432886	0.125419	0.0655563	1	0	1	1	0	0	1	0
405-5646	1	22000	7634.25	12299.8	7591.25	4158.25	22000	3686.5	22000	7427	22000	5850	6070	8360.25	22000	8552.5	1	1	1	1	1	1	1	1	1	1	1	1	1	1	1	0.184264	0.0125	0.0757393	0.0125	0.0264256	0.0125	0.0602412	0.0125	0.129081	0.0125	1	0	1	0	0	0	0	0
405-7949	1	22000	6168.25	8438.5	12305.8	3063	21717.8	3924.25	22000	6397.5	20350.5	2523	11274.2	12049.5	22000	5598	1	1	1	1	1	1	1	1	1	1	1	1	1	1	1	0.184122	0.0125	0.231755	1.20468	0.151506	0.109563	0.177038	0.290578	0.678492	0.0744215	1	0	1	1	1	1	1	1
405-7906	1	4985.5	802	2119.75	1516.25	2106.75	4199	591	5702.75	3835.75	3051	1562	3186	13339.8	13234.8	6182	1	1	1	1	1	1	1	1	1	1	1	1	1	1	1	0.0687349	0.0125	0.148032	1.74444	0.287618	0.0125	0.02668	0.438946	0.186463	0.0125	1	0	1	1	1	0	0	1
405-1278	1	22000	13705.8	11401.2	9797.25	3241.75	22000	22000	22000	15560.5	22000	4039.5	5485	11164.8	22000	7265.5	1	1	1	1	1	1	1	1	1	1	1	1	1	1	1	0.555059	0.145334	0.291498	0.0861653	0.0387696	0.140186	0.236516	0.0381191	0.829666	0.0315959	1	1	1	1	0	1	1	0
405-7748	1	22000	1788	16115	7299.75	4699.25	22000	12628.2	22000	13785.5	22000	6604.75	6914.25	9146.25	22000	11443.8	1	1	1	1	1	1	1	1	1	1	1	1	1	1	1	0.425067	0.167483	0.21016	0.298439	0.0320134	0.249548	0.0968788	0.0370502	0.597713	0.0445824	1	1	1	1	0	1	1	0
405-5241	1	22000	7763.75	8234.75	5245.75	5631.25	13024	1283.25	11964.5	11642.2	14558.5	4250.75	5704	15750.2	22000	12383.2	1	1	1	1	1	1	1	1	1	1	1	1	1	1	1	0.377044	0.0125	0.201816	0.680742	0.0921606	0.0125	0.0807486	0.180225	0.304974	0.0657498	1	0	1	1	1	0	1	1
405-4541	1	22000	21890.2	16454.2	22000	6882.75	22000	8713.25	22000	22000	22000	10926.2	22000	22000	22000	17503.8	1	1	1	1	1	1	1	1	1	1	1	1	1	1	1	0.655695	0.189806	0.652485	0.0751916	0.0730194	0.5188	0.493919	0.0125	3.85214	0.252277	1	1	1	1	1	1	1	0
405-4945	1	50	192.75	2055.25	651.25	2080	3595.75	2302.75	8488	8570.25	170.75	1518.75	569	1147.75	8543	4584	1	0	1	0	1	1	1	1	1	1	1	1	1	1	1	0.0125	0.0125	0.0250184	0.0964978	0.0125	0.0125	0.0125	0.0125	0.099737	0.0125	0	0	0	1	0	0	0	0
405-5168	1	22000	22000	2504.75	22000	1407.25	22000	22000	22000	8540.75	22000	1855.75	22000	22000	22000	3550.5	1	1	1	1	1	1	1	1	1	1	1	1	1	1	1	0.384598	0.109702	0.295729	0.319605	0.158634	0.0621066	0.143693	0.204107	0.624583	0.0125	1	0	1	1	0	0	1	1
405-6894	1	22000	22000	22000	11445.2	15780.2	22000	17930.5	22000	22000	NA	16365.8	8649	14434.2	22000	22000	1	1	1	1	1	1	1	1	1	NA	1	1	1	1	1	0.315642	0.169127	0.326218	0.115041	0.151144	0.237002	0.127768	0.14563	0.771224	0.245788	1	0	1	0	0	1	1	0
405-9115	1	22000	2615.5	19213.5	7141.75	11390	12385.5	1871	11246	22000	8980.75	8278.5	11410.8	15002.8	22000	22000	1	1	1	1	1	1	1	1	1	1	1	1	1	1	1	0.195988	0.0377463	0.0948623	0.261621	0.0262222	0.0125	0.0314917	0.0125	0.276364	0.12043	1	0	1	1	0	0	0	0
405-7827	1	50	6116	22000	8623.75	5661	22000	8401.25	22000	22000	1409	11993.5	18143.2	9665.75	22000	22000	1	1	1	1	1	1	1	1	1	1	1	1	1	1	1	0.287612	0.0125	0.158809	0.140041	0.0125	0.138153	0.078179	0.0125	0.496689	0.0394803	1	0	1	1	0	1	1	0
405-6852	1	22000	22000	7346	21682	3626.25	21923.8	22000	22000	16233.2	17378.2	2980.75	22000	22000	22000	7300.25	1	1	1	1	1	1	1	1	1	1	1	1	1	1	1	0.0125	0.0125	0.0373484	0.0125	0.0125	0.0125	0.0125	0.0125	0.0499044	0.0125	0	0	0	0	0	0	0	0
405-5675	1	22000	13956.8	12887.8	9211.5	4716	22000	22000	22000	13825.8	22000	4569	7399.75	9339.5	22000	9724	1	1	1	1	1	1	1	1	1	1	1	1	1	1	1	0.335673	0.0125	0.38968	3.96751	0.90976	0.0125	0.160027	1.20099	0.869927	0.0915412	1	0	1	1	1	0	1	1
405-1802	1	18586.2	648.75	11268.8	7962.25	4753	21697.5	3525.5	22000	9222.5	18425	4505.75	3352.5	7085.25	22000	9532.5	1	1	1	1	1	1	1	1	1	1	1	1	1	1	1	0.0882715	0.0125	0.0523279	1.52482	0.600601	0.0295302	0.0664581	1.01042	0.253377	0.0125	1	0	1	1	1	0	1	1
405-5696	1	1416.75	3771.75	2216.5	4313.75	2111.25	21654.5	6542	22000	5892.25	11117.2	1727.5	5990.25	7723.75	22000	4473	1	1	1	1	1	1	1	1	1	1	1	1	1	1	1	0.13885	0.0125	0.158078	0.187737	0.0125	0.0642733	0.0616695	0.0125	0.306651	2.8721	1	0	1	1	0	1	1	0
405-3921	1	1650	812	11574.2	1011.25	1896.25	8547	1259.75	22000	6731.5	3997.5	10262.2	598.25	1552.75	12048.2	9518.75	1	1	1	1	1	1	1	1	1	1	1	1	1	1	1	0.0623316	0.0125	0.0716649	0.0125	0.0125	0.0371113	0.0125	0.0125	0.106877	0.0125	1	0	1	0	0	0	0	0
405-4576	1	22000	7281.75	4400.5	12508.8	2214	21671.2	2790.5	8253.25	4009	22000	9419.5	8994.5	19831.2	22000	7181.25	1	1	1	1	1	1	1	1	1	1	1	1	1	1	1	0.238943	0.0125	0.142538	1.17696	0.763574	0.0441078	0.0824672	0.80434	0.625843	0.23988	1	0	1	1	1	1	1	1
405-6416	1	2788	8430.25	3342.25	8353.5	936.75	14838.5	3397	5347	5676.25	3973.25	737.25	9100.75	11092	20925.2	2050.5	1	1	1	1	1	1	1	1	1	1	1	1	1	1	1	0.0125	0.0125	0.0291851	0.0125	0.0125	0.0125	0.0125	0.0125	0.0933842	0.0125	0	0	0	0	0	0	0	0
405-3058	1	19478.5	10980.5	9830.5	17533.5	3428.75	22000	17845	22000	22000	22000	6570.5	9258.75	20394.8	22000	9255.75	1	1	1	1	1	1	1	1	1	1	1	1	1	1	1	0.652747	0.0429877	0.687778	0.326325	0.135836	0.229725	0.485956	0.147731	0.790167	0.416247	1	0	1	1	1	1	1	1
405-4081	1	1004.5	3675	1862.5	3708.25	2143	5387	4537	8757.25	9243.25	2661.25	807	3194.75	4946.5	7530.5	2631.25	1	1	1	1	1	1	1	1	1	1	1	1	1	1	1	0.0125	0.0254982	0.0686387	0.0125	0.0125	0.0125	0.0125	0.0125	0.261692	0.0388395	0	0	1	0	0	0	0	0
405-0932	1	22000	1391.75	15588.8	2191	6207.25	18515.5	3326.75	13531.5	6748	9761.75	6936.5	3279.5	3882.25	22000	11841.2	1	1	1	1	1	1	1	1	1	1	1	1	1	1	1	0.0545448	0.0269199	0.0593879	0.0125	0.048063	0.0541492	0.0542138	0.0125	0.492215	0.0125	1	0	1	0	0	1	1	0
405-0796	1	11399.2	300.25	3282.5	810.25	1633	1491.25	2572.75	18952.5	8748	6852.25	2259.25	914.25	2248.75	8697	6801	1	1	1	0	1	1	1	1	1	1	1	1	1	1	1	0.107533	0.0788532	0.0761678	0.267179	0.0125	0.0688074	0.0464154	0.0125	0.306736	0.0270156	1	0	1	1	0	1	1	0
405-0319	1	1340.25	1403.75	4648	2109	22000	1268.75	2330.75	6321.5	11531.2	751	22000	1850	2602.25	4455.75	22000	1	1	1	1	1	1	1	1	1	1	1	1	1	1	1	0.0125	0.0125	0.0560592	0.0125	0.0125	0.0125	0.0125	0.0125	0.0905088	0.031659	0	0	1	0	0	0	0	0
405-8155	1	50	550.5	321	389	786.25	415.75	3279.75	15984.2	4572.25	202.5	1084	1087.25	5403.5	891.5	4952.25	1	1	1	0	1	1	1	1	1	1	1	1	1	1	1	0.0125	0.0125	0.0125	0.0125	0.0400727	0.0125	0.0125	0.0125	0.0361789	0.0862898	0	0	0	0	0	0	0	0
405-7107	1	50	356.5	259.75	238.75	185.25	777.5	342.25	3379.5	3931.75	266.5	387.25	284.75	773.75	1486.25	2387.25	1	1	1	0	0	1	1	1	1	1	1	1	0	1	1	0.0376948	0.0125	0.0605834	0.0499414	0.0374379	0.0125	0.0125	0.0125	0.108639	0.041436	0	0	0	0	0	0	0	0
405-9848	1	50	50	314.25	1072.75	224	430.75	880	3928.5	5155.25	454.25	244.25	415.25	1133.25	1226.75	1258.75	1	0	1	1	0	1	1	1	1	1	1	1	0	1	1	0.0125	0.0125	0.077589	0.094842	0.0296355	0.0320842	0.0125	0.0348576	0.0900412	0.257638	0	0	1	1	0	0	0	0
405-9839	1	1191	376.5	554.5	1584.25	478.25	2841.75	550.25	7330.25	2105.5	2140.75	520.75	1049.75	1637.5	9163.5	2616.75	1	1	1	1	1	1	1	1	1	1	1	1	1	1	1	0.0125	0.0125	0.0125	0.0125	0.0125	0.0125	0.0125	0.0125	0.0285548	0.0125	0	0	0	0	0	0	0	0
405-4386	1	869.25	305	6016.75	649.75	2827.25	2028.75	1766.5	22000	5085.25	2323.5	2265.25	454.25	1644.5	6653.5	7280.5	1	1	1	0	1	1	1	1	1	1	1	1	1	1	1	0.213037	0.027203	0.0490804	0.114212	0.0125	0.0549849	0.0404001	0.0125	0.131611	0.0125	1	0	1	1	0	1	1	0
405-5796	1	274.25	1557	1877.75	1974.75	1908	1897.25	16916.5	22000	6723.5	4448	1726.25	1949	4221.5	10490.2	3964.75	1	1	1	1	1	1	1	1	1	1	1	1	1	1	1	0.0813372	0.0125	0.0346397	0.0125	0.0125	0.0125	0.0252928	0.0125	0.134485	0.0125	1	0	1	0	0	0	0	0
405-8944	1	1949	683	6170.5	822.5	3328.75	19495.8	650.25	16046.2	12626.8	10157	2604.25	1916.75	6511.5	22000	5923	1	1	1	0	1	1	1	1	1	1	1	1	1	1	1	0.0648974	0.0125	0.0555817	0.203272	0.0125	0.0125	0.0259266	0.0125	0.25887	0.147246	1	0	1	1	0	0	0	0
405-8098	1	319.75	112.75	522.25	506	927.5	2567	6381	7930.75	4659	679.25	551.25	402	1299.75	5575.25	2491.5	1	0	1	0	1	1	1	1	1	1	1	1	1	1	1	0.104841	0.0125	0.0845844	0.0561852	0.0125	0.0286683	0.0337756	0.0125	0.0966403	0.0125	1	0	1	1	0	0	0	0
405-6929	1	1138.25	226.25	187.5	498.25	448.25	390.75	3573.25	1821	2189.5	2116.25	547.5	739.75	2168.75	1570.75	2749.25	1	0	1	0	1	1	1	1	1	1	1	1	1	1	1	0.0125	0.0125	0.0257836	0.188539	0.0125	0.0125	0.0125	0.0125	0.113943	0.0125	0	0	0	1	0	0	0	0
405-2287	1	164.25	1178.75	1529	2424.5	2332	2133.75	5915.5	1884	22000	838.5	1853.75	3001	3373.25	4323.75	6132	1	1	1	1	1	1	1	1	1	1	1	1	1	1	1	0.100108	0.0125	0.127742	0.0125	0.0125	0.0966635	0.0860819	0.0125	0.286837	0.0498461	1	0	1	0	0	1	1	0
405-2391	1	50	3326.75	5126.5	8726.75	2457.75	10775.2	3763.25	15575.5	10283	502	1628.75	8464.25	9602.5	16032.5	4734	1	1	1	1	1	1	1	1	1	1	1	1	1	1	1	0.158594	0.0125	0.0367402	0.184902	0.0777491	0.0495818	0.0397823	0.0675385	0.181968	0.0125	1	0	1	1	1	1	1	1
405-4061	1	1590	1393	846.75	2104.75	546	5087.5	1773.75	1121	1557	1707.25	528	2599.5	2878.75	7031.5	1752.75	1	1	1	1	1	1	1	1	1	1	1	1	1	1	1	0.0125	0.0125	0.0407895	0.194331	0.0125	0.0125	0.0125	0.0125	0.0984677	0.0647784	0	0	1	1	0	0	0	0
405-5457	1	2575.25	1666.5	992.5	6637.5	1848.5	1078.75	597.75	2956	5553.5	2008.5	751.5	6569	6305.25	2023.25	3150.75	1	1	1	1	1	1	1	1	1	1	1	1	1	1	1	0.0125	0.0125	0.0125	0.53032	0.178524	0.0125	0.0125	0.276806	0.0125	0.0435292	0	0	0	1	1	0	0	1
405-7240	1	50	295.5	11395.2	610.75	1873	858.5	1028.75	2322.75	7991	280	6801.5	428	1156.25	2788.5	12277.8	1	1	1	0	1	1	1	1	1	1	1	1	1	1	1	0.0330264	0.0125	0.0328473	0.0125	0.0125	0.0125	0.0125	0.0125	0.0758388	0.0125	0	0	1	0	0	0	0	0
405-1228	1	4690.5	2657	1527.5	8278.75	841.75	10844.8	4971	22000	7513.75	8016	914.25	7466.75	14592	17195.5	1869.25	1	1	1	1	1	1	1	1	1	1	1	1	1	1	1	0.0950291	0.051044	0.0501091	0.0623968	0.0617513	0.0125	0.033307	0.0263432	0.107679	0.303794	1	0	1	1	0	0	0	0
405-7220	1	2982.75	2181.75	1290	3045.25	691.5	2781.5	1607.5	4318.75	3225.25	3601.25	944.75	4048.75	8859.5	11687.8	3043.75	1	1	1	1	1	1	1	1	1	1	1	1	1	1	1	0.0125	0.0125	0.0125	0.133873	0.0281931	0.0806876	0.0125	0.0125	0.287952	0.0125	0	0	0	1	0	0	0	0
405-2371	1	50	50	50	189.75	50	323	154.25	254.25	50	50	50	50	128	117	50	0	0	0	0	0	0	0	0	0	0	0	0	0	0	0	0.0125	0.0125	0.0125	0.0125	0.0125	0.0971329	0.0125	0.0125	0.0125	0.0125	0	0	0	0	0	1	0	0
405-4663	1	22000	22000	18575.2	22000	4966.5	22000	15301.2	22000	20633.8	22000	7102.75	22000	22000	22000	11773	1	1	1	1	1	1	1	1	1	1	1	1	1	1	1	0.190133	0.0125	0.181381	0.143433	0.0125	0.116138	0.0883791	0.0125	0.487726	0.0349619	1	0	1	1	0	1	1	0
405-3500	1	50	562.5	913.5	10920.8	1963.75	4211	2363	3921	5778.25	127.75	2276.75	7779.25	13375	5851	3247.75	0	1	1	1	1	1	1	1	1	0	1	1	1	1	1	0.086418	0.0125	0.0461876	0.275851	0.0125	0.0125	0.0408636	0.0125	0.115568	0.0481518	1	0	1	1	0	0	1	0
405-2302	1	2696.25	19233.2	4395.75	13388.5	2987.25	5679.25	1812.5	2693.25	10513	1488.5	2098.25	14106	15244.5	8187.75	4819.5	1	1	1	1	1	1	1	1	1	1	1	1	1	1	1	0.0125	0.0125	0.0125	0.0125	0.0125	0.0125	0.0125	0.0125	0.0125	0.0125	0	0	0	0	0	0	0	0
405-0140	1	233.75	1302.25	540.75	4670	1696.25	4111.5	391.75	596	1212.5	733.75	2574.25	5359	5050.25	6655.5	4522.25	1	1	1	1	1	1	1	1	1	1	1	1	1	1	1	0.0125	0.0125	0.0125	0.495631	0.0766667	0.0125	0.0125	0.238838	0.0125	0.0125	0	0	0	1	1	0	0	1
405-5212	1	50	8788.25	5203.5	8169.75	3023.5	8110.5	5776.25	21986.2	8027.5	50	1283.5	11833.8	12013.5	10462.2	3757.25	1	1	1	1	1	1	1	1	1	0	1	1	1	1	1	0.0596382	0.0125	0.0674011	0.0348333	0.0125	0.0125	0.0125	0.0125	0.166641	0.0125	1	0	1	0	0	0	0	0
405-9534	1	149.25	8909.25	6600	5899.5	3727.25	2410.5	1569.25	2159.75	15054.2	1137	2205.75	6145.5	9432.25	4294.25	6636	1	1	1	1	1	1	1	1	1	1	1	1	1	1	1	0.0358656	0.0125	0.0566138	0.0125	0.0125	0.0251526	0.0125	0.0125	0.0998208	0.0125	0	0	1	0	0	0	0	0
405-7156	1	14018.5	1948.25	743.25	4415.75	370.75	14735	1859.75	1580	4214	14666.5	808.75	4670	5883.25	22000	1445.5	1	1	1	1	0	1	1	1	1	1	1	1	1	1	1	0.195433	0.0301336	0.0906174	1.04246	0.209323	0.214443	0.123962	0.278157	0.819518	0.0795792	1	0	1	1	1	1	1	1
405-9182	1	50	226	50	530.75	50	50	317.5	50	341.25	50	50	362.25	819.25	50	106.5	0	0	0	0	0	0	1	0	0	0	0	1	0	0	0	0.0125	0.0125	0.0125	0.0930358	0.0289254	0.0125	0.0316032	0.0125	0.0375397	0.0125	0	0	0	1	0	0	0	0
405-4088	1	22000	10759.8	10490.5	6849.75	4598	22000	3676.5	22000	13602.8	15182.8	5669.5	9725.25	17251.2	22000	11114.8	1	1	1	1	1	1	1	1	1	1	1	1	1	1	1	0.156464	0.200768	0.0681862	0.204739	0.0486687	0.099999	0.0943163	0.0735012	0.736696	0.091939	1	1	1	1	0	1	1	1
405-5292	1	1500	629.75	1462	1158.25	2844.5	7807.5	972.5	2606	4540	2057.25	1972.25	1030.25	1518.75	9141	7151	1	1	1	1	1	1	1	1	1	1	1	1	1	1	1	0.0272261	0.0125	0.0289929	0.0125	0.0125	0.0125	0.0125	0.0125	0.124702	0.0125	0	0	0	0	0	0	0	0
405-5375	1	576.75	6099.75	3287	10625.5	2579.5	6431.5	7574.5	4185.5	5257.5	634	1543	9511	10308.2	9467.25	3842.25	1	1	1	1	1	1	1	1	1	1	1	1	1	1	1	0.0125	0.0125	0.0125	0.0125	0.0125	0.0125	0.0125	0.0125	0.0469278	0.0125	0	0	0	0	0	0	0	0
405-1227	1	5169.75	2425.25	2556	6271.5	22000	3494.25	646.5	5566	22000	2511	21986.2	8071.5	11331.2	10728.8	22000	1	1	1	1	1	1	1	1	1	1	1	1	1	1	1	0.0125	0.0125	0.0125	0.0125	0.0125	0.0125	0.0125	0.0125	0.0534307	0.0437918	0	0	0	0	0	0	0	0
405-8121	1	50	50	50	300.5	50	264	344.25	50	50	50	50	182.5	1652.5	254.5	50	0	0	0	0	0	0	1	0	0	0	0	1	1	0	0	0.0125	0.0125	0.0125	0.0125	0.0125	0.0282016	0.0125	0.0125	0.0125	0.0125	0	0	0	0	0	0	0	0
405-7279	1	4051.25	1304.75	2780.25	2304.75	1247.75	2574.25	1545.75	4830.25	9081	2323	407.25	2026.5	3835.75	10026.2	3639.75	1	1	1	1	1	1	1	1	1	1	1	1	1	1	1	0.227347	0.0296803	0.092431	0.0125	0.0125	0.0402071	0.0389889	0.0360605	0.187671	0.0763694	1	0	1	0	0	0	0	0
405-5818	1	954.25	515.75	811	1343.5	1200.25	1624.75	393.75	253.5	1460	1225.5	471.25	1548.75	3032.25	6067.25	2261	1	1	1	1	1	1	1	1	1	1	1	1	1	1	1	0.0125	0.0125	0.0125	0.0125	0.0125	0.0125	0.0125	0.0125	0.0125	0.0125	0	0	0	0	0	0	0	0
405-4244	1	5490.5	3728.25	4442.25	4064.75	3717.75	12357.5	832.5	4385.25	2369.5	3197.5	2208.25	4216.25	4753.75	20797.8	6245	1	1	1	1	1	1	1	1	1	1	1	1	1	1	1	0.0125	0.0125	0.0125	0.0125	0.0125	0.0125	0.0125	0.0125	0.0125	0.0125	0	0	0	0	0	0	0	0
405-8525	1	50	50	50	238	50	232.75	1137.75	50	50	50	50	50	168.25	259.5	50	0	0	0	0	0	0	1	0	0	0	0	0	0	0	0	0.0125	0.0125	0.0125	0.0125	0.0125	0.0714676	0.0125	0.0125	0.0125	0.0125	0	0	0	0	0	0	0	0
405-8540	1	569.75	1504	411	2368.5	1067.75	4261.75	2128.25	3623.5	3233.5	745	660.5	2358.25	3014.25	6433.75	2411.25	1	1	1	1	1	1	1	1	1	1	1	1	1	1	1	0.0125	0.0125	0.0125	0.11015	0.0464178	0.0125	0.0125	0.0837944	0.0125	0.0125	0	0	0	1	0	0	0	1
405-2466	1	5765.25	13201.8	7206.5	4964.75	531	12478.5	259.75	757.25	1329.75	10118	1325.75	10422.5	13100.8	22000	5640	1	1	1	1	1	1	0	1	1	1	1	1	1	1	1	0.560137	0.0125	0.171934	0.0125	NA	NA	0.25642	0.0125	0.752694	0.0440351	1	0	1	0	NA	NA	1	0
405-2628	1	50	5479.75	3047.75	5302.25	2313	9317.5	2238	22000	17917.2	50	1963	6583.75	7566.25	18745.5	4576.5	0	1	1	1	1	1	1	1	1	0	1	1	1	1	1	0.0125	0.0125	0.0125	0.0125	0.0125	0.0125	0.0125	0.0125	0.0393207	0.0125	0	0	0	0	0	0	0	0
405-1074	1	396	1242.75	3254.5	5519.25	1124	2526	781.5	7368.25	10331.5	632.25	736	6113.75	6074	4511.25	2773	1	1	1	1	1	1	1	1	1	1	1	1	1	1	1	0.0125	0.0125	0.0125	0.0125	0.0125	0.441337	0.0125	0.0125	0.0125	0.0125	0	0	0	0	0	1	0	0
405-8523	1	50	50	50	144.5	111.25	50	350.75	50	220.5	50	50	50	154.25	50	50	0	0	0	0	0	0	1	0	0	0	0	0	0	0	0	0.0125	0.0125	0.0125	0.0751137	0.0125	0.0125	0.0125	0.0125	0.0125	0.0125	0	0	0	1	0	0	0	0
405-5353	1	22000	431.25	2642	1092.75	1738.5	22000	16429.8	15208.2	4367	21457	2525.5	3689.25	13526.8	22000	4235.75	1	1	1	1	1	1	1	1	1	1	1	1	1	1	1	0.503942	0.0125	0.15727	0.0125	0.0431009	0.347114	0.240722	0.0125	1.04666	0.0384791	1	0	1	0	0	1	1	0
405-7686	1	50	50	50	620	356.25	279.75	333.5	1189.5	5752.25	1028.5	143	378	833.25	1533.25	742.25	1	0	0	0	0	1	1	1	1	1	0	1	0	1	1	0.0125	0.0125	0.0511761	0.153667	0.0125	0.0125	0.0125	0.0125	0.0303628	0.0125	0	0	0	1	0	0	0	0
405-7436	1	502	50	50	109.75	186	104.25	204.75	113	775.75	522	113.25	50	153	217.25	355	1	0	0	0	0	0	0	0	1	1	0	0	0	1	0	0.0125	0.0125	0.0125	0.0125	0.0125	0.0125	0.0125	0.0125	0.0478309	0.0125	0	0	0	0	0	0	0	0
405-1819	1	358	1310.25	50	379.5	290	148	323.25	171	376.5	1548.5	114.5	50	186.25	197.75	310.75	1	1	0	0	0	1	1	0	1	1	0	0	0	0	0	0.0125	0.0125	0.0125	0.0125	0.0125	0.0125	0.0125	0.0125	0.0125	0.0125	0	0	0	0	0	0	0	0
405-9330	1	996.5	224.75	394.75	690	709.25	958.5	436.25	312.75	7442	1210	633.75	713	1715.25	7743.25	3241.75	1	0	1	0	1	1	1	1	1	1	1	1	1	1	1	0.0125	0.0125	0.0125	0.0673808	0.0125	0.0376432	0.0125	0.0125	0.0125	0.0125	0	0	0	1	0	0	0	0
405-8845	1	326.25	50	50	50	262	135.25	125.25	226.25	753	4292.5	139.5	50	50	182	349.75	1	0	0	0	0	0	0	0	1	1	0	0	0	0	0	0.0125	0.0125	0.0125	0.0125	0.0125	0.0343753	0.0125	0.0125	0.0125	0.0125	0	0	0	0	0	0	0	0
405-2618	1	50	50	50	369.5	50	574.5	289.5	503.25	50	50	50	50	184	466.5	50	0	0	0	0	0	0	0	0	0	0	0	0	0	0	0	0.0125	0.0540176	0.0125	1.69143	0.596129	0.0125	0.0125	0.787595	0.0125	0.0125	0	0	0	1	1	0	0	1
405-2205	1	50	564	2008.25	2002.5	1424.75	1394.5	411.25	3479.5	5408.75	289.5	1042.25	884	1917.25	2413.5	4634	1	1	1	1	1	1	1	1	1	1	1	1	1	1	1	0.0125	0.0125	0.0125	0.0909737	0.0125	0.0125	0.0125	0.0125	0.0437711	0.0125	0	0	0	1	0	0	0	0
405-6909	1	1097.5	50	50	163.5	50	177.5	203.75	419	50	3388	50	50	147.5	633.25	50	1	0	0	0	0	0	0	0	0	1	0	0	0	1	0	0.0125	0.0125	0.0125	0.0125	0.0125	0.0125	0.0125	0.0125	0.0125	0.0125	0	0	0	0	0	0	0	0
405-0705	1	18192.8	2630	2865.75	1155.75	2160.25	22000	432	22000	3277.25	10894.8	2406.5	875.5	1874	22000	3419.25	1	1	1	1	1	1	1	1	1	1	1	1	1	1	1	0.0462824	0.0125	0.0591721	0.0125	0.0125	0.101808	0.0125	0.0125	0.297193	0.0125	0	0	1	0	0	1	0	0
405-3663	1	50	50	50	128	50	50	194	50	173	50	50	50	176.75	50	108.25	0	0	0	0	0	0	0	0	0	0	0	0	0	0	0	0.0125	0.0125	0.0125	0.0125	0.0125	0.0125	0.0125	0.0125	0.0125	0.0125	0	0	0	0	0	0	0	0
405-9913	1	4659	739.75	2900.25	4494	2937.5	15338.2	3782.75	22000	22000	5422	1680.75	3652.75	4751.5	21554.8	9198.25	1	1	1	1	1	1	1	1	1	1	1	1	1	1	1	0.0352627	0.0125	0.228895	0.0348813	0.0125	0.0125	0.0125	0.0125	0.201138	0.0125	0	0	1	0	0	0	0	0
405-2724	1	5004.75	251.5	887.75	344	787.75	3328.25	1244.25	16011.8	7683	1901	664.75	261.75	772.75	12315.2	2479.25	1	1	1	0	1	1	1	1	1	1	1	1	0	1	1	0.0477335	0.0125	0.122251	0.814522	0.0294809	0.0125	0.0378447	0.0125	0.131117	0.0360025	0	0	1	1	0	0	0	0
405-8339	1	50	100.75	2867.25	367.5	168.75	1278	210.75	823	2641.25	50	433.5	246.25	1215.75	3786.5	4762	0	0	1	0	0	1	0	1	1	0	1	1	1	1	1	0.0282109	0.0125	0.0125	0.0125	0.0125	0.0125	0.0125	0.0125	0.168906	0.0125	0	0	0	0	0	0	0	0
405-6155	1	22000	4232.75	10224.8	3714.5	4190.25	22000	3153	22000	22000	21110.2	4619.25	4198	8081.25	22000	8592.25	1	1	1	1	1	1	1	1	1	1	1	1	1	1	1	0.277579	0.0125	0.202565	0.0125	0.0373487	0.0478078	0.142979	0.0125	0.577791	0.0125	1	0	1	0	0	0	1	0
405-0204	1	8379	3966.5	5120.5	5590	4715.5	5574.25	1126.75	3105	4657.25	2550.5	2753.75	2043	5892	11599	5485.5	1	1	1	1	1	1	1	1	1	1	1	1	1	1	1	0.293828	0.0125	0.101938	0.0125	0.0125	0.0369169	0.0864538	0.0125	0.537461	0.0125	1	0	1	0	0	0	1	0
405-4481	1	22000	3526	7657.5	1765.25	5866.25	22000	7196	22000	8101.25	15014.2	4066.75	1804	3077	22000	7015.5	1	1	1	1	1	1	1	1	1	1	1	1	1	1	1	NA	NA	0.461681	0.0425946	NA	NA	NA	NA	0.587626	0.0629228	NA	NA	1	0	NA	NA	NA	NA
405-5934	1	1834	3305.25	4176.5	3453.25	2740	2465	1493.5	2133.5	7020	2397.75	2906.5	5076.75	10558.2	14030	7414.75	1	1	1	1	1	1	1	1	1	1	1	1	1	1	1	0.230835	0.128803	0.131253	0.0376316	0.13645	0.0125	0.111261	0.132336	0.300242	0.0465721	1	1	1	0	1	0	1	1
405-4894	1	50	233.75	1047	1065.5	2628.25	2920.5	5801	20040.2	8394.25	50	2042.5	1607.5	2984.5	6470.5	5612.5	0	0	1	1	1	1	1	1	1	0	1	1	1	1	1	0.0697459	0.0125	0.091668	0.0125	0.0125	0.0360041	0.0125	0.0287576	0.178945	0.0125	0	0	1	0	0	0	0	0
405-1267	1	50	50	50	50	50	50	240.75	50	50	50	50	50	50	50	50	0	0	0	0	0	0	0	1	0	0	0	0	0	0	0	0.0125	0.0125	0.0125	0.0125	0.0125	0.0125	0.0945442	0.0125	0.0314358	0.0125	0	0	0	0	0	0	1	0
405-8581	1	121.25	1024	6343.5	1572.75	1512.75	2355.5	1990	5143.5	5891.5	824.5	802.5	1493.75	4146.25	5568.75	3914.5	1	1	1	1	1	1	1	1	1	1	1	1	1	1	1	0.119166	0.155638	0.113876	0.196408	0.0632912	0.0535123	0.0319162	0.0358499	0.241271	0.0125	1	1	1	1	0	1	0	0
405-7064	1	4066.25	440.5	13981.5	2417.75	8887.25	3563.5	5649	22000	1401.75	3258.25	6400.75	3597	5797.75	13203.8	13204.5	1	1	1	1	1	1	1	1	1	1	1	1	1	1	1	0.0686792	0.0125	0.0665268	0.0970773	0.0261029	0.097394	0.0796229	0.0125	0.187564	0.0548125	1	0	1	1	0	1	1	0
405-1104	1	50	50	50	327	50	50	310.25	50	50	100.75	50	50	184.75	50	50	0	0	0	0	0	0	1	0	0	0	0	0	0	0	0	0.0125	0.0125	0.0125	0.0125	0.0460575	0.0125	0.0125	0.0125	0.0125	0.0125	0	0	0	0	0	0	0	0
405-2516	1	128.75	609	2518.25	7441.25	884	4027	1942	11614.5	13086.5	461.5	875.25	2691.75	6854.25	8542.25	4639.5	1	1	1	1	1	1	1	1	1	1	1	1	1	1	1	0.348942	0.0125	0.288087	0.431652	0.0550566	0.0521546	0.0978106	0.0125	0.258908	1.03285	1	0	1	1	0	0	1	0
405-3530	1	50	4750	1535.75	2269	2654.25	4211.75	2739	18167.5	6455.75	102.75	2379	1729.75	3316.75	10548.5	4674.5	0	1	1	1	1	1	1	1	1	0	1	1	1	1	1	0.126858	NA	0.0420145	0.267014	0.0125	0.0402355	0.0316617	0.0125	0.131734	0.0125	1	NA	1	1	0	1	1	0
405-7167	1	1307.25	190.75	1645	2126.75	1399.25	4444	1006.75	22000	10493.2	3022.25	696.5	2093.5	2742.5	12102.2	2389.5	1	0	1	1	1	1	1	1	1	1	1	1	1	1	1	0.155817	0.0125	0.267434	1.49477	0.252991	0.0848017	0.112082	0.53397	0.572944	0.0429015	1	0	1	1	1	1	1	1
405-0225	1	2335.5	50	50	222.25	50	50	354.25	106.25	50	7694.5	50	50	344.5	245	50	1	0	0	0	0	0	1	0	0	1	0	0	0	0	0	0.0125	0.0125	0.0125	0.0125	0.0125	0.0125	0.0125	0.0125	0.0125	0.0125	0	0	0	0	0	0	0	0
405-9108	1	2929.5	811	2156	2555	1386	2138.5	345.25	10402.8	10408.2	1413	929.75	2441.5	8766.5	5043.75	3108.25	1	1	1	1	1	1	1	1	1	1	1	1	1	1	1	0.0572642	0.136866	0.0521379	0.340422	0.0252045	0.0339449	0.0125	0.0430979	0.125505	0.0770272	1	1	1	1	0	0	0	0
405-7969	1	50	50	50	105.25	196.75	50	226.25	50	50	470	50	50	50	50	151	1	0	0	0	0	0	0	0	0	1	0	0	0	0	0	0.0125	0.0125	0.0125	1.31653	0.308463	0.0125	0.0125	0.402544	0.0125	0.0125	0	0	0	1	1	0	0	1
405-7353	1	50	315	1067.25	1555	2380	5581	495.75	11652.5	18027.5	50	2557.5	1213.25	2313.25	11533.2	8338.25	0	1	1	1	1	1	1	1	1	0	1	1	1	1	1	0.0986051	0.0513881	0.105403	0.0705755	0.0125	0.0395465	0.0607412	0.0125	0.15825	0.0125	1	0	1	0	0	0	0	0
405-8939	1	183.75	3449.75	4562.5	4243.5	3494.25	21361.2	16522.2	22000	21164.2	580.5	2532.25	1160.25	4108.25	22000	4703.75	1	1	1	1	1	1	1	1	1	1	1	1	1	1	1	0.216663	0.0125	0.0618207	1.19002	0.184025	0.0609865	0.0466865	0.299862	0.233644	0.0125	1	0	1	1	1	0	0	1
405-3776	1	50	631	137.75	1479.75	467	1875	1222.75	6235	9733.75	739.5	367	1013.75	2858.25	3419.5	1593.5	1	1	1	1	1	1	1	1	1	1	1	1	1	1	1	0.0287828	0.0125	0.0682744	0.0350664	0.0287165	0.0396934	0.0125	0.0125	0.0868592	0.0330645	0	0	1	0	0	0	0	0
405-0613	1	50	1138.5	176.5	1737.25	221.75	1471.5	1235.75	19100	3348.75	146	418	3460.5	6778.25	2243	1521	1	1	1	1	0	1	1	1	1	1	1	1	1	1	1	0.0125	0.0125	0.0125	0.0125	0.0547158	0.0125	0.0125	0.0125	0.0579704	0.0125	0	0	0	0	1	0	0	0
405-0565	1	50	50	185.25	563.5	266.5	525.25	478.25	437.5	4147	163.25	50	516.25	1281.5	3400	1186	1	0	1	0	0	1	1	1	1	1	0	1	1	1	1	0.0125	0.0125	0.0468501	0.0615599	0.0125	0.0125	0.0125	0.0125	0.0479226	0.103968	0	0	0	1	0	0	0	0
405-4456	1	22000	2957.25	16958.5	10250.8	6866	22000	3187.75	22000	22000	22000	8611.5	6567	10936.8	22000	17437	1	1	1	1	1	1	1	1	1	1	1	1	1	1	1	0.0808711	0.0125	0.114026	0.0125	0.0125	0.0574907	0.0307516	0.0125	0.25736	0.0125	1	0	1	0	0	1	0	0
405-7407	1	1230.75	2321	6112.75	5486	4533.5	8559	8627	12634.5	7569.5	1316	2261.25	4623.5	12031.2	14693.8	6824	1	1	1	1	1	1	1	1	1	1	1	1	1	1	1	0.0257063	0.0125	0.0125	0.0692513	0.0125	0.0125	0.0125	0.0125	0.0988469	0.0125	0	0	0	1	0	0	0	0
405-7299	1	5221	600	8402	956.5	4962.75	16531.5	6699.5	22000	17255	10463.5	6157.25	1810.25	6126.5	22000	8839.75	1	1	1	1	1	1	1	1	1	1	1	1	1	1	1	0.210192	0.0584266	0.249287	0.0735026	0.0902996	0.752	0.199026	0.0261538	0.950978	0.0258841	1	1	1	1	1	1	1	0
405-7594	1	50	451	1795.75	7990.75	1553	1690.25	2829.75	22000	18171.2	168.25	1752	17414.2	12519.8	9622.5	7620.25	1	1	1	1	1	1	1	1	1	1	1	1	1	1	1	0.0331419	0.0125	0.0583582	0.303299	0.0125	0.0277044	0.0339649	0.0125	0.095595	0.0414417	1	0	1	1	0	0	1	0
405-4346	1	22000	50	284	2420	407	50	164.25	403.5	2795.5	13777	442.25	836.5	2259.5	261	1936.5	1	0	1	1	0	1	0	1	1	1	1	1	1	1	1	0.0125	0.0125	0.0125	0.266967	0.0125	0.0125	0.0125	0.0125	0.0125	0.0125	0	0	0	1	0	0	0	0
405-9487	1	22000	50	256.25	853.5	602.5	938.75	1377.25	15445.8	9099.25	22000	1502	398.25	1686.5	6710	4781.25	1	0	1	1	1	1	1	1	1	1	1	1	1	1	1	0.0359444	0.0420284	0.0735161	0.0604109	0.0125	0.0268651	0.0125	0.0125	0.0752533	0.0125	0	0	1	0	0	0	0	0
405-7578	1	22000	1019.75	10752.5	5301.5	5903.5	11492	935.5	17195.2	22000	22000	4236.5	2121.75	6524.75	18134.2	8871.25	1	1	1	1	1	1	1	1	1	1	1	1	1	1	1	0.0125	0.0125	0.0125	0.0476076	0.0125	0.0125	0.0125	0.0364362	0.0125	0.0125	0	0	0	0	0	0	0	0
405-8502	1	3144.5	3134.25	4919.5	2573.5	4401	1051	1033.75	2487.75	4044.5	1262	4067	2563.75	4804.5	7532.75	7380	1	1	1	1	1	1	1	1	1	1	1	1	1	1	1	0.0731667	0.0125	0.161934	0.0125	0.0125	0.0515427	0.0822794	0.0125	0.568422	0.117687	1	0	1	0	0	0	1	0
405-3542	1	2411.75	1656	3974.75	3220	2558	2992.75	783.25	3327.25	9811	1233	1200.75	10538.2	16292	9090.5	5425.25	1	1	1	1	1	1	1	1	1	1	1	1	1	1	1	0.055081	0.0125	0.0906957	0.242925	0.0125	0.0125	0.0125	0.0125	0.190187	0.0287733	1	0	1	1	0	0	0	0
405-6488	1	22000	2773.25	11929.5	2162.75	4295.5	20047.8	11500.8	22000	14667.2	22000	4597.5	2397.75	6753.75	22000	8056.25	1	1	1	1	1	1	1	1	1	1	1	1	1	1	1	0.0125	0.0125	0.10593	0.0125	0.0513975	0.0125	0.0265797	0.0125	0.189646	0.0125	0	0	1	0	1	0	0	0
405-1348	1	22000	2530	9526.5	3304	6214.25	22000	976.25	22000	18961.2	22000	7945	5754.75	8227.25	22000	11625.8	1	1	1	1	1	1	1	1	1	1	1	1	1	1	1	0.249162	0.748239	0.220437	0.0793547	0.0363147	0.0765459	0.0713579	0.167278	0.470769	0.0125	1	1	1	0	0	1	1	1
405-6735	1	22000	6049.75	19496.2	5597.5	6341	22000	6619.5	22000	22000	22000	8306	4016.75	6205	22000	16850.8	1	1	1	1	1	1	1	1	1	1	1	1	1	1	1	0.0509758	0.0125	0.45331	0.0125	0.258839	0.142809	0.200962	0.0125	0.946245	0.0125	0	0	1	0	1	1	1	0
405-1839	1	3039.5	326.25	22000	372.5	8307.5	17956.5	1939.25	7251.75	19915.5	15497	9483	633.5	1545.5	22000	22000	1	1	1	0	1	1	1	1	1	1	1	1	1	1	1	0.120657	0.0125	0.233575	0.657444	0.0125	0.187649	0.144816	0.05689	0.827867	0.124541	1	0	1	1	0	1	1	0
405-0977	1	22000	576.25	6504.25	2944.25	3119.75	5681.25	19105.8	22000	11099.5	22000	4367.75	4670.75	8308.75	22000	6370.25	1	1	1	1	1	1	1	1	1	1	1	1	1	1	1	0.0675547	0.0125	0.145028	0.0967845	0.113712	0.125482	0.0774713	0.0125	0.283195	0.135838	1	0	1	1	1	1	1	0
405-4024	1	50	200.5	4305	683.75	5471.25	1095.25	1297.75	22000	22000	50	11929	723.75	2378.25	8894.75	22000	0	0	1	0	1	1	1	1	1	0	1	1	1	1	1	NA	NA	NA	NA	NA	NA	NA	NA	NA	NA	NA	NA	NA	NA	NA	NA	NA	NA
405-6555	1	503.25	2728.75	22000	3184.75	7178.75	21819.5	9189	19762	20689	9401	10108.5	4643.5	12790.2	22000	15097	1	1	1	1	1	1	1	1	1	1	1	1	1	1	1	0.189252	0.0125	0.373301	0.171759	0.0125	0.141716	0.198201	0.0389945	1.27631	0.165808	1	0	1	1	0	1	1	0
405-6126	1	5001.25	1291.75	2839	1372.5	2704.75	13130.5	2808	22000	12206.5	8123.25	3214.5	1860.25	3056	22000	3747.75	1	1	1	1	1	1	1	1	1	1	1	1	1	1	1	0.186208	0.101962	0.102804	0.581076	0.0638772	0.0711435	0.0313964	0.0918263	0.279686	0.0275914	1	1	1	1	1	1	0	1
405-8579	1	224.75	50	114	302.5	50	952.75	195.75	1775.75	802.75	722.75	105	485.75	1798	4039	390	1	0	1	0	0	1	0	1	1	1	0	1	1	1	0	0.0298216	0.0125	0.0491613	0.119869	0.313545	0.0125	0.0125	0.0125	0.162962	0.041402	0	0	1	1	1	0	0	0
405-4937	1	9403.5	474.5	9564.25	1403.5	3806.5	22000	6407	22000	20843.5	21958.2	12994.5	1449.75	3157	22000	20499.8	1	1	1	1	1	1	1	1	1	1	1	1	1	1	1	0.338582	0.0837861	0.166084	0.0125	0.0125	0.199188	0.19669	0.0125	0.709061	0.0125	1	1	1	0	0	1	1	0
405-8776	1	3963	629.5	6114	8488.5	1261.75	22000	17406.8	20887.8	21626.8	22000	2615	4453.5	8887.25	22000	5041	1	1	1	1	1	1	1	1	1	1	1	1	1	1	1	0.338164	0.0503804	0.0955128	0.0692138	0.0125	0.145824	0.103199	0.0441877	0.286753	0.041739	1	0	1	0	0	1	1	0
405-4656	1	50	443.5	267.25	2071.75	872.75	602.25	814.5	3185.75	4134.75	134.75	501.5	2162	5495.25	870	2891.5	1	1	1	1	1	1	1	1	1	1	1	1	1	1	1	0.0125	0.0125	0.0485478	0.0785376	0.0125	0.0125	0.0125	0.0125	0.0925387	0.0125	0	0	1	1	0	0	0	0
405-7056	1	3258.25	1652	4379.75	7306.25	2233.25	7754.25	978.5	21458.8	8305	3888	2039.25	10123	8074.75	14710.5	5011.75	1	1	1	1	1	1	1	1	1	1	1	1	1	1	1	0.0125	0.026091	0.0264002	0.131344	0.0125	0.0125	0.0125	0.0125	0.071129	0.0309048	0	0	0	1	0	0	0	0
405-3864	1	726.5	1313.25	1844.25	1227	1858.75	2544	804	22000	9124	2605.25	1882.5	1147.25	1778	8428.25	3506	1	1	1	1	1	1	1	1	1	1	1	1	1	1	1	0.0651667	0.15138	0.100016	0.204156	0.0125	0.0321724	0.0125	0.033874	0.136429	0.324285	1	1	1	1	0	0	0	0
405-7371	1	22000	352.75	1525	1314.25	4084.25	4132.75	1048.25	21553	13940	18732.5	5402.5	1198.75	2507	18878.8	12817.2	1	1	1	1	1	1	1	1	1	1	1	1	1	1	1	0.326402	0.0426499	0.165187	0.0907589	0.0125	0.148886	NA	NA	0.536145	0.0125	1	1	1	1	0	1	NA	NA
405-6138	1	50	102.75	50	318	50	50	365.25	113	50	50	50	50	223.25	226.5	50	0	0	0	0	0	1	1	0	0	1	0	0	0	1	0	0.0125	0.0125	0.0125	0.0125	0.0125	0.0125	0.0125	0.0125	0.0382331	0.0125	0	0	0	0	0	0	0	0
405-5567	1	658.25	748.5	2308.5	403.25	2123	3838.25	452.75	21358	3407.25	4530.75	1421.25	1067	3738.25	15897.5	3975.5	1	1	1	0	1	1	1	1	1	1	1	1	1	1	1	0.0696401	0.0125	0.0391351	0.0370973	0.0125	0.0125	0.0125	0.0125	0.147241	0.0125	0	0	0	0	0	0	0	0
405-4675	1	2609	1619.75	2021.75	1591.25	1533	5011	561.5	5401	4777.25	3271.25	1341.5	2650	4632	14048.8	3859.5	1	1	1	1	1	1	1	1	1	1	1	1	1	1	1	0.0125	0.0125	0.0125	0.83492	0.223528	0.0125	0.0125	0.413604	0.0125	0.0125	0	0	0	1	1	0	0	1
405-0184	1	1129	825	450.5	2069	474.75	10560	1741.75	10438.8	9078.75	2029.5	50	1387.5	2466.25	21440.2	1331	1	1	1	1	1	1	1	1	1	1	0	1	1	1	1	0.0662953	0.0125	0.0831599	0.166287	0.0793297	1.28583	0.0125	0.0652831	0.0125	0.0125	1	0	1	1	1	1	0	1
405-8346	1	7699.5	2144.25	21821	861.75	8570.5	10577	2767.75	20153.2	12240.5	6095.25	6287.75	1250.5	3546.75	22000	14354.2	1	1	1	1	1	1	1	1	1	1	1	1	1	1	1	0.0941005	0.0125	0.0913114	0.218385	0.0125	0.0451334	0.0881734	0.0125	0.44765	0.0893983	1	0	1	1	0	0	1	0
405-5854	1	2676.75	1175.25	10177.8	1933.75	1574.5	14040.5	1123.75	22000	4413.5	3124	2037	2070.5	3594.75	19488.8	4307.25	1	1	1	1	1	1	1	1	1	1	1	1	1	1	1	0.0705714	0.0125	0.0650437	0.0125	0.0125	0.069729	0.0125	0.0125	0.213177	0.0125	0	0	0	0	0	0	0	0
405-1592	1	50	179	50	1249.25	108.25	2104.5	325	708.25	879.75	931.25	50	1056	1642.75	6408.5	531	1	0	0	1	0	1	1	1	1	1	0	1	1	1	1	0.0125	0.0125	0.0125	0.16581	0.0465182	0.0512344	0.0125	0.0518797	0.0409495	0.0125	0	0	0	1	0	1	0	0
405-2272	1	1799.75	11353.2	1850.75	19860.2	669	1555.75	376.25	50	704.5	982.5	1087.75	17149.8	22000	15515	2345.25	1	1	1	1	1	1	1	0	1	1	1	1	1	1	1	NA	NA	1.31529	1.1615	NA	NA	0.679747	0.0605443	3.43609	1.98026	NA	NA	1	1	NA	NA	1	0
405-9063	1	50	50	50	50	224	145.5	50	276.25	50	50	50	50	50	254.25	50	0	0	0	0	0	0	0	0	0	0	0	0	0	0	0	0.0125	0.0125	0.0125	0.0125	0.0125	0.0272188	0.0125	0.0125	0.0125	0.0125	0	0	0	0	0	0	0	0
405-1988	1	15796.8	1593.5	16437.2	4290.25	5293.25	22000	6024.25	22000	18738.2	22000	7167.25	3087	6597	22000	15377.8	1	1	1	1	1	1	1	1	1	1	1	1	1	1	1	0.257364	0.0125	0.169979	0.218711	0.0125	0.137009	0.0620649	0.0285164	0.381235	0.0407604	1	0	1	1	0	1	0	0
405-1069	1	22000	50	50	114.5	101	205.25	228	101.75	354.25	22000	50	50	50	136	50	1	0	0	0	0	0	0	0	1	1	0	0	0	0	0	0.0125	0.0125	0.0125	0.0125	0.0125	0.0125	0.0125	0.0125	0.0125	0.0125	0	0	0	0	0	0	0	0
405-5039	1	50	50	50	174.5	50	50	144	50	50	50	50	50	116.75	50	50	0	0	0	0	0	0	0	0	0	0	0	0	0	0	0	0.0125	0.0125	0.0125	0.0125	0.0125	0.0125	0.0125	0.0125	0.0282393	0.0125	0	0	0	0	0	0	0	0
405-6703	1	1576	50	50	50	249.25	50	50	50	604.75	15463.8	168.75	50	50	109.5	265.75	1	0	0	0	0	0	0	0	1	1	0	0	0	0	0	0.0125	0.0125	0.0125	0.0706387	0.0125	0.0125	0.0125	0.0125	0.0125	0.0125	0	0	0	1	0	0	0	0
405-9551	1	22000	50	50	50	50	150.25	110	50	378.25	22000	50	50	108	50	50	1	0	0	0	0	0	0	0	1	1	0	0	0	0	0	0.0125	0.0125	0.0125	0.0764828	0.0410915	0.0125	0.0125	0.0255828	0.0125	0.0125	0	0	0	0	0	0	0	0
405-1292	1	50	50	50	113	50	50	50	181.25	50	50	50	50	50	50	50	0	0	0	0	0	0	0	0	0	0	0	0	0	0	0	0.0125	0.0125	0.0125	0.0125	0.0646801	0.0125	0.0125	0.0125	0.0125	0.0254576	0	0	0	0	1	0	0	0
405-8779	1	10368.8	10100	4947.5	5311.25	3197.5	14321.5	8330	22000	8601.5	10233.2	2985.5	7596.5	20244.5	22000	3925.25	1	1	1	1	1	1	1	1	1	1	1	1	1	1	1	0.226141	0.108886	0.229204	0.0772941	0.0125	0.138877	0.113881	0.0125	1.01817	0.041082	1	1	1	1	0	1	1	0
405-2346	1	7711	7669.75	4347.75	1285.5	1617	9520	2670.5	22000	12072.2	16325.8	1184	1230.5	3878.25	18353.8	3282.5	1	1	1	1	1	1	1	1	1	1	1	1	1	1	1	0.112257	0.0285479	0.129493	0.0402572	0.111409	0.0961621	0.0679108	0.0125	0.471091	0.0699603	1	0	1	0	0	1	1	0
405-7878	1	832.5	50	787.25	3334	50	1183.25	223.5	11861	5594	1148	50	1052.25	10530	5667.5	1909.25	1	0	1	1	0	1	0	1	1	1	0	1	1	1	1	0.0125	0.0125	0.0265072	0.0982488	0.0125	0.0125	0.0125	0.0312429	0.0777476	0.0922424	0	0	0	0	0	0	0	0
405-0743	1	22000	50	365.5	161.5	1351	1642	119.5	10713	8844.5	22000	1005.75	288.5	1008	8664	2321	1	0	1	0	1	1	0	1	1	1	1	1	0	1	1	0.0852047	0.0125	0.0655912	0.387041	0.486924	0.0561019	NA	NA	0.162595	0.876141	1	0	1	1	1	1	NA	NA
405-5271	1	22000	3653.25	10669.2	3225.25	4468	12070.2	22000	6091.25	5511.75	22000	3682.75	4459.25	5067.5	14748.2	7814	1	1	1	1	1	1	1	1	1	1	1	1	1	1	1	0.227731	0.0125	0.0927191	0.175813	0.0125	0.0805336	0.0628995	0.0376932	0.387797	2.67777	1	0	1	1	0	1	1	0
405-1921	1	22000	1134	1440.25	5318.5	1378	7072.75	888.25	8985.75	11736.8	22000	1347.25	1348	3156	11742	2522.5	1	1	1	1	1	1	1	1	1	1	1	1	1	1	1	0.0125	0.0125	0.0285812	0.398484	0.0125	0.0125	0.0125	0.0125	0.038351	0.0526737	0	0	0	1	0	0	0	0
405-6729	1	13189.8	5188.75	3455.5	7622.5	2332	13602	17521.5	12799.8	10250.5	12153	1864.75	7034.75	17459.8	22000	8532	1	1	1	1	1	1	1	1	1	1	1	1	1	1	1	0.316171	0.28348	0.114706	0.431805	0.339212	0.0280714	0.0867067	0.249255	0.16571	0.0378861	1	1	1	1	1	0	1	1
405-1305	1	3961.75	7104	5952.75	5941.75	4547.75	6112.25	9203	22000	13035.5	4761	3139	8597	8290.5	11264	7248	1	1	1	1	1	1	1	1	1	1	1	1	1	1	1	0.0125	0.0125	0.102519	0.0125	0.0125	0.0125	0.0125	0.0125	0.114004	0.0125	0	0	1	0	0	0	0	0
405-6741	1	396.75	771.5	386.25	3038.25	1177	672.5	2266.75	396.5	1922.5	1513.75	1095.25	4044.25	11075.5	5240.5	3859.75	1	1	1	1	1	1	1	1	1	1	1	1	1	1	1	0.219349	0.0125	0.105751	0.136501	0.0125	0.0585242	0.0459512	0.0125	0.475465	0.0125	1	0	1	1	0	0	0	0
405-9267	1	22000	9288	5606.75	9834.5	2672.25	22000	2573.5	22000	7155.25	22000	5343.25	7034.25	10440.2	22000	8313.25	1	1	1	1	1	1	1	1	1	1	1	1	1	1	1	0.0341894	0.0125	0.0685276	4.26519	1.31963	0.0851747	0.107629	1.60325	0.313478	0.0125	0	0	1	1	1	1	1	1
405-2338	1	6062.5	2982.5	435.25	1601.75	652.75	4005.75	4128.25	22000	3384	3649	50	2649	5093.75	16588.5	957.75	1	1	1	1	1	1	1	1	1	1	0	1	1	1	1	0.152066	0.0125	0.0654813	0.0125	0.109887	0.123979	0.0469796	0.0125	0.213712	0.116165	1	0	1	0	1	1	1	0
405-2641	1	22000	50	50	50	533.25	140	50	261.5	376.25	13702	267.5	50	50	225.5	436.25	1	0	0	0	1	0	0	0	1	1	1	0	0	0	1	0.0125	0.0125	0.0125	0.370167	0.0697921	0.0125	0.0125	0.0818799	0.0125	0.0125	0	0	0	1	0	0	0	0
405-6623	1	50	50	50	50	189.75	50	50	178.25	408.75	120.25	50	50	50	50	185	0	0	0	0	0	0	0	0	1	0	0	0	0	0	0	0.0125	0.0125	0.0125	0.176669	0.0579015	0.0125	0.0125	0.0317993	0.0319812	0.0125	0	0	0	1	1	0	0	0
405-4740	1	22000	50	101.75	670.25	108.5	231.75	684.25	364.75	512.5	22000	361.5	1291.25	878.5	1864	1021.25	1	0	1	0	0	1	1	1	1	1	1	1	0	1	1	0.0125	0.0125	0.0301014	0.505273	0.0408768	0.0125	0.0125	0.0796055	0.0688522	0.0125	0	0	0	1	0	0	0	1
405-8657	1	21530.8	4812	14047.8	5272.75	8207.75	21944.2	2155.75	17621.2	9803.75	15552.5	6191.5	9621	7078.25	22000	11382.8	1	1	1	1	1	1	1	1	1	1	1	1	1	1	1	0.0125	0.0125	0.0125	4.83706	0.775454	0.0125	0.0299492	0.795529	0.164529	0.0125	0	0	0	1	1	0	0	1
405-8100	1	22000	10643.2	5616.5	11435	3015.5	22000	15022.8	17808.8	14839.5	21591	5437	12204.2	14597.2	22000	9663.75	1	1	1	1	1	1	1	1	1	1	1	1	1	1	1	0.063159	0.0125	0.0315855	0.0125	0.0125	0.0125	0.0369819	0.0125	0.480113	0.0125	0	0	0	0	0	0	0	0
405-0584	1	22000	17551.5	22000	14030.5	18207	22000	6071.5	22000	22000	18168.5	15099.5	8463	11463.5	22000	22000	1	1	1	1	1	1	1	1	1	1	1	1	1	1	1	0.851763	0.0125	0.447462	0.762276	0.0125	0.399609	0.381298	0.0447182	2.65226	1.24268	1	0	1	1	0	1	1	0
405-9151	1	4638	3147.75	11547.8	10785.5	3501.25	17610.8	4697.75	21908.5	21099	8344.75	1523.25	6511.25	11672.8	22000	7062	1	1	1	1	1	1	1	1	1	1	1	1	1	1	1	0.0773925	0.0125	0.0498797	0.123159	0.0125	0.0125	0.0125	0.0125	0.043941	0.296776	0	0	0	1	0	0	0	0
405-1052	1	6094.25	1800.75	6040.5	1276.5	3422	6623	265.5	2016.5	16506.8	6718	2490.25	1384.25	4522	14302.8	10150.8	1	1	1	1	1	1	0	1	1	1	1	1	1	1	1	NA	NA	0.0125	0.0125	NA	NA	NA	NA	0.261246	0.0728463	NA	NA	0	0	NA	NA	NA	NA
405-2721	1	22000	4984.25	2202.5	8578	735.75	22000	6787.25	22000	3355.75	18083.2	1093.25	3077.75	7321.5	22000	2053	1	1	1	1	1	1	1	1	1	1	1	1	1	1	1	0.0348489	0.0125	0.0125	0.0429678	0.0125	0.0125	0.0252268	0.0125	0.10378	0.0780789	0	0	0	0	0	0	0	0
405-6520	1	22000	846.25	700	4758	230.5	9519.75	4512.5	22000	5062.5	7102	210.75	4074	7400.75	22000	1499.5	1	1	1	1	0	1	1	1	1	1	0	1	1	1	1	0.407414	0.0125	0.236523	0.297215	0.0538007	0.229068	0.275359	0.0523637	0.411053	0.0796001	1	0	1	1	0	1	1	0
405-5368	1	723.25	1282.75	2024	1658	1800.75	5630.5	2042.5	21023.5	3345.25	746	847	1447.75	3742.75	10815.8	3074.5	1	1	1	1	1	1	1	1	1	1	1	1	1	1	1	0.0612204	0.0125	0.120622	0.16247	0.0125	0.0266581	0.0125	0.0125	0.19507	0.0376599	1	0	1	1	0	0	0	0
405-0594	1	50	7882.5	13042	5745	4708.75	13825.5	1994	16183.2	9673.75	50	2797.25	5172.5	7157.75	14647.8	7436	0	1	1	1	1	1	1	1	1	0	1	1	1	1	1	0.109862	0.0125	0.0898952	0.103683	0.147396	0.0125	0.0655865	0.0125	0.192231	0.0125	1	0	1	1	1	0	1	0
405-5709	1	50	50	697.5	217.25	582	679.75	50	948.75	4529.25	187	513.25	215.75	375	989	3714.75	1	0	1	0	1	1	0	1	1	1	1	1	0	1	1	0.0125	0.0125	0.0265317	0.0125	0.0296532	0.0125	0.0287651	0.0445751	0.0390827	0.0764583	0	0	0	0	0	0	0	0
405-5593	1	9258	7414.25	8738.5	2903	1859.75	14577	14410.8	22000	14197.5	11058.2	2676	2564	3376.75	22000	6698.5	1	1	1	1	1	1	1	1	1	1	1	1	1	1	1	0.0841032	0.0125	0.0590777	0.0278903	0.0742729	0.0331863	0.0376301	0.0287397	0.15079	0.782794	1	0	1	0	1	0	0	0
405-6232	1	13875.8	9915.25	22000	6450.75	4011.5	22000	12226	22000	17899.2	14795.2	22000	3492	5237.25	22000	19638.8	1	1	1	1	1	1	1	1	1	1	1	1	1	1	1	0.180584	0.0125	0.150658	0.539373	0.0838439	0.146891	0.0975106	0.113648	0.330262	0.300104	1	0	1	1	1	1	1	1
405-3763	1	22000	11418.2	9782.5	12987.8	7149.75	22000	22000	22000	22000	22000	7293.75	16296.2	15822.5	22000	13607.2	1	1	1	1	1	1	1	1	1	1	1	1	1	1	1	0.188033	0.265306	0.172513	0.140126	0.0865887	0.0879533	0.162675	0.0274658	0.677898	0.22575	1	1	1	1	0	1	1	0
405-6645	1	6874	1506.75	310	12356.2	348.25	1215	2037.25	639	2625.25	8644.75	310.5	13435.2	12414	7575.75	932.25	1	1	1	1	0	1	1	1	1	1	1	1	1	1	1	0.0125	0.0125	0.0708976	0.10903	0.0125	0.0125	0.0125	0.0125	0.0474568	0.0125	0	0	1	1	0	0	0	0
405-7925	1	22000	735.75	5131.75	15233.5	2919.5	9105.5	7169.25	22000	14546	11573.2	1409.25	15221	21902.8	22000	5995	1	1	1	1	1	1	1	1	1	1	1	1	1	1	1	0.0973597	0.0125	0.1541	0.0125	0.0125	0.0608362	0.0632836	0.0125	0.316633	0.0125	1	0	1	0	0	1	1	0
405-9873	1	22000	15044.5	7786	8986.75	929.75	13512.5	6479.5	6897.5	4070.25	22000	1160	11691.2	15497.8	22000	2063.5	1	1	1	1	1	1	1	1	1	1	1	1	1	1	1	0.371658	0.0125	0.0972104	0.0125	0.0125	0.0629889	0.0505231	0.0125	0.617164	0.0125	1	0	0	0	0	0	0	0
405-3108	1	50	12426	20739.8	22000	3609.75	11677	22000	22000	5331.75	50	3296.5	22000	22000	22000	7917.5	0	1	1	1	1	1	1	1	1	0	1	1	1	1	1	0.205831	0.0125	0.175863	0.289011	0.0659553	0.0255647	0.0511489	0.0643741	0.28786	0.063316	1	0	1	1	1	0	0	1
405-5555	1	22000	22000	20451.5	6728.25	12694.8	22000	6629.25	22000	22000	22000	10700.8	6926.25	10368.2	22000	16510.8	1	1	1	1	1	1	1	1	1	1	1	1	1	1	1	0.135339	0.0125	0.114136	0.0328205	0.0125	0.101461	0.0408377	0.0125	0.428125	0.0125	1	0	1	0	0	1	1	0
405-5364	1	2803.5	2480.75	1829	2803.75	1519.75	4607.25	1413	4997	4298.25	3234.75	754.75	1854.25	2791.75	12534.2	2282.5	1	1	1	1	1	1	1	1	1	1	1	1	1	1	1	0.178766	0.0125	0.190934	0.0125	0.0125	0.0125	0.0896789	0.0125	0.0985804	0.0125	1	0	1	0	0	0	0	0
405-1454	1	50	50	50	50	50	50	247.25	50	50	50	50	50	50	50	50	0	0	0	0	0	0	0	0	0	0	0	0	0	0	0	0.0125	0.0125	0.0125	0.0125	0.0125	0.0125	0.0311086	0.0125	0.0125	0.0125	0	0	0	0	0	0	0	0
405-7632	1	8289.5	2861.5	6302	3241.5	1276.75	5961	1468.75	15670.8	4531.5	2279.75	1478.5	3450	7856.25	18665	3417.75	1	1	1	1	1	1	1	1	1	1	1	1	1	1	1	0.0928121	0.0252036	0.0387194	0.0125	0.0282672	0.0295206	0.0346062	0.043586	0.11806	0.0125	1	0	0	0	0	0	0	1
405-0791	1	412.25	431.75	1430.25	730.75	1043.5	50	2175.75	321.75	2791.75	50	650.25	833.5	1482.25	1945.5	2491.5	1	1	1	0	1	1	1	1	1	1	1	1	1	1	1	0.0125	0.0125	0.0125	0.0651903	0.0125	0.0125	NA	NA	0.0554891	0.0125	0	0	0	1	0	0	NA	NA
405-6773	1	127	50	50	214.5	50	50	358.75	50	450.5	50	50	331.75	909.75	800.25	315.25	1	0	0	0	0	1	1	1	1	1	0	1	0	1	0	0.0125	0.0125	0.0125	0.0125	0.0125	0.0271599	0.0125	0.0125	0.0525035	0.0670878	0	0	0	0	0	0	0	0
405-3003	1	2907	50	1176.25	1902	357.75	1174.75	1347	13604.2	NA	1093.25	2117.75	993.25	2497.5	6049.25	1101	1	0	1	1	0	1	1	1	NA	1	1	1	1	1	1	0.0125	2.31813	0.0272154	0.374912	0.122966	0.0364025	0.0125	NA	0.138239	0.0125	0	1	0	1	0	0	0	NA
405-7259	1	4025	6087.75	1458.75	12365.5	846	4847.5	1115.25	NA	10525.5	5090	1634.5	13002.2	12773.5	22000	3164	1	1	1	1	1	1	1	NA	1	1	1	1	1	1	1	0.0412468	0.0125	0.0561236	0.137631	0.0125	0.0125	0.0125	0.0125	0.0270614	0.0125	0	0	0	1	0	0	0	0
405-0337	1	19231	1827.25	12432.8	2041.25	4191.75	13408	823.5	9223	13012.2	7567	2778.75	5573	11221.2	22000	9729.75	1	1	1	1	1	1	1	1	1	1	1	1	1	1	1	0.118144	0.0125	0.0125	0.145153	0.0125	0.0258744	0.0125	0.0125	0.185213	0.742655	0	0	0	0	0	0	0	0
405-3962	1	50	472	50	632	50	844.25	3485.25	13506.2	22000	1218	50	968.5	4097.25	9541.5	1367	1	1	0	0	0	1	1	1	1	1	0	1	1	1	1	0.0979386	0.0125	0.0511351	0.0125	0.0478886	0.02675	0.04927	0.0125	0.0584836	0.0125	1	0	0	0	0	0	0	0
405-9459	1	50	50	50	50	339.25	101.75	50	150.75	295.25	671.75	119	50	50	50	283.25	0	0	0	0	0	0	0	0	0	1	0	0	0	1	0	0.0125	0.0125	0.0125	0.0395164	0.0125	0.0125	0.0125	0.0125	0.0125	0.0125	0	0	0	0	0	0	0	0
405-0478	1	10196	16487.5	6002.75	9474.25	2564.5	12847.2	3705.25	14734.2	7799	12078.5	2439.75	11752.2	13687	22000	5218.25	1	1	1	1	1	1	1	1	1	1	1	1	1	1	1	0.055314	0.0125	0.0340385	0.0250636	0.0279475	0.0286145	0.0125	0.0125	0.0981782	0.0125	1	0	0	0	0	0	0	0
405-4247	1	22000	20638	12855.8	22000	3417	22000	22000	22000	21774	22000	3255.75	22000	22000	22000	7671	1	1	1	1	1	1	1	1	1	1	1	1	1	1	1	0.250726	0.0125	0.234144	0.231618	0.0454493	0.077844	0.0562195	0.0125	0.404574	0.192789	1	0	1	1	0	1	1	0
405-4089	1	22000	7533.75	7820.25	15838.2	3799.75	11763.5	4080.25	22000	22000	21797.2	4901.5	5152.5	20291.2	22000	11170.2	1	1	1	1	1	1	1	1	1	1	1	1	1	1	1	0.427351	0.0125	0.357129	0.0963094	0.0125	0.293144	0.155818	0.0125	1.62993	0.0463664	1	0	1	1	0	1	1	0
405-5365	1	5829.75	1329.75	3017.75	2775.25	1301.75	13945	10941.2	19050.5	5066.75	10966.2	1143	3214.75	5540	20053.2	2880	1	1	1	1	1	1	1	1	1	1	1	1	1	1	1	0.0971785	0.0125	0.0553628	0.0125	0.0275324	0.0841631	0.0420584	0.0125	0.18387	0.0125	1	0	1	0	0	1	1	0
405-3522	1	22000	22000	11755.8	17413.2	4178.25	22000	16441	22000	22000	22000	5931.5	22000	22000	22000	12471.8	1	1	1	1	1	1	1	1	1	1	1	1	1	1	1	0.0809497	0.0125	0.0585011	0.0580152	0.0484201	0.0675035	0.0321448	0.0125	0.127917	0.0519887	1	0	1	1	0	1	0	0
405-3277	1	3641.75	2467	1189	2222.75	777	3085.5	989.75	6508.5	3044.25	1990.75	647.5	1681.25	4892	7994.5	4366.25	1	1	1	1	1	1	1	1	1	1	1	1	1	1	1	0.12315	0.0125	0.0834639	0.0125	0.0125	0.0446995	0.0577376	0.0125	0.35873	0.0378741	1	0	1	0	0	1	1	0
405-7791	1	550.75	679.25	120.5	444.25	429.25	318.25	3114.25	2336.25	2302.25	988.75	165	827.5	1639	8744.75	1160	1	1	1	0	1	1	1	1	1	1	0	1	1	1	1	NA	0.0125	0.049807	0.0125	0.0125	0.0496977	0.0329688	0.0125	0.128736	0.0373744	NA	0	0	0	0	0	0	0
405-7815	1	620.75	8904.75	2839.25	8020	2358.5	1619.5	11797.8	1408.25	3921.5	838.5	3848	8374.75	10578.8	562	6255	1	1	1	1	1	1	1	0	1	1	1	1	1	0	1	1.11168	0.0125	0.527655	6.53403	1.2772	0.78976	0.698095	1.76821	4.45072	0.106333	1	0	1	1	1	1	1	1
405-4117	1	50	50	50	263.5	50	50	327.25	50	50	50	50	50	153.5	50	50	0	0	0	0	0	0	1	0	0	0	0	0	0	0	0	0.0125	0.0125	0.0125	0.0125	0.0125	0.0125	0.0125	0.0125	0.0338216	0.0125	0	0	0	0	0	0	0	0
405-8938	1	236.75	332.5	1725.75	569.5	2653.25	1375.75	161	2389.25	8644.75	22000	1167.75	431.5	1158.25	2497.75	4049.5	1	1	1	0	1	1	0	1	1	1	1	1	1	1	1	0.0781394	0.0125	0.0556174	0.134867	0.0504587	0.0125	0.0125	0.0350314	0.122374	0.0761315	0	0	0	1	0	0	0	0
405-3845	1	10784	4390.25	11100.2	4106	5508.5	21721.5	6397.25	21117.8	12303.2	8821	4376	2687.25	5187.25	22000	8452.75	1	1	1	1	1	1	1	1	1	1	1	1	1	1	1	0.52993	0.0125	0.288469	0.0125	0.0125	0.0932977	0.138214	0.0125	0.412735	0.124156	1	0	1	0	0	1	1	0
405-7139	1	18744.5	22000	12329.5	18164.8	3438.75	22000	22000	22000	22000	11424.5	3385.5	16983.8	20029	22000	8196	1	1	1	1	1	1	1	1	1	1	1	1	1	1	1	0.409589	0.0125	0.340076	7.66154	1.2857	0.0318802	0.160796	2.0383	0.671752	0.0669687	1	0	1	1	1	0	1	1
405-4002	1	22000	8693	9611.75	13065.5	6113	22000	10397.5	22000	22000	22000	7134.5	11652.5	18090.2	22000	10629.8	1	1	1	1	1	1	1	1	1	1	1	1	1	1	1	0.313879	0.0125	0.071783	6.15775	1.38716	0.110069	0.0962039	1.94798	0.561696	0.0125	1	0	1	1	1	1	1	1
405-7756	1	22000	11327.2	16168.2	6851	4516.5	21986.2	5346	10582	20400.2	18143	8024.25	3557.75	11161	22000	11909.2	1	1	1	1	1	1	1	1	1	1	1	1	1	1	1	0.369628	0.0125	0.0278617	0.0886713	0.106225	0.0125	0.0378414	0.0125	0.196111	0.236708	1	0	0	0	0	0	0	0
405-1752	1	761	339.75	1207.25	2026.25	3013.25	4012	325.75	2719.25	8991.5	3214.5	4384.75	1499.25	4671.5	9615.75	22000	1	1	1	1	1	1	1	1	1	1	1	1	1	1	1	0.0325431	0.0125	0.0284367	0.382303	0.117217	0.0125	0.0125	0.106694	0.0794694	0.0261362	0	0	0	1	1	0	0	1
405-1817	1	22000	22000	12570	22000	5690.75	22000	15799.2	22000	11359	22000	6226.75	20964.2	22000	22000	10287	1	1	1	1	1	1	1	1	1	1	1	1	1	1	1	0.237969	0.0125	0.185465	0.203653	0.0348745	0.0346255	0.0587934	0.0125	0.170588	0.102385	1	0	1	1	0	0	1	0
405-9176	1	22000	10993.8	8391	9258.5	4008.5	22000	4092	22000	6885	20501.8	2716.5	10022	11677.8	22000	5972.25	1	1	1	1	1	1	1	1	1	1	1	1	1	1	1	0.0763257	0.0125	0.0346589	0.0547786	0.0125	0.0301505	0.0125	0.0125	0.29941	0.124303	0	0	0	0	0	0	0	0
405-9539	1	1200.75	1678.5	301.25	4295.75	357.75	1699	5396.75	22000	1850.75	1755.25	1239.25	10291.2	15182.2	11003.5	2549	1	1	1	1	0	1	1	1	1	1	1	1	1	1	1	0.0300149	0.0125	0.0629995	0.165155	0.0340469	0.0125	0.0125	0.0269411	0.194982	0.0125	0	0	0	1	0	0	0	0
405-8797	1	2031.25	1399	1799.5	5067.5	980.5	5430.5	689.5	1579.25	2337.75	1707.75	657.75	4028.75	5626.25	14620.5	2541	1	1	1	1	1	1	1	1	1	1	1	1	1	1	1	0.0125	0.0125	0.0125	0.0125	0.0125	0.0125	0.0125	0.0125	0.14725	0.0521872	0	0	0	0	0	0	0	0
405-5344	1	245.75	359.75	50	1184.5	1077.25	978.5	4223.25	22000	19372.2	1322.5	923	535.25	1663.5	5183.25	2192.75	1	1	0	1	1	1	1	1	1	1	1	1	1	1	1	0.0421336	0.0787104	0.0741048	0.103205	0.188457	0.0125	0.0465122	0.0706134	0.144849	0.150026	0	0	1	1	1	0	1	0
405-7829	1	1533.25	505.75	1254.25	3165.75	1461.75	1023	280.75	273.75	811.25	6986.25	925.25	2404	4370.25	1709	2900.5	1	1	1	1	1	1	0	1	1	1	1	1	1	1	1	0.0125	0.0125	0.0125	0.242536	0.0874009	0.0125	0.0125	0.10457	0.0311667	0.0125	0	0	0	1	1	0	0	1
405-8395	1	11446.2	3160.25	3595	4930.25	2191.5	19002.8	1828.25	7447	4732.5	13117.8	2227.5	4190.5	5672.5	22000	3655.75	1	1	1	1	1	1	1	1	1	1	1	1	1	1	1	0.0836448	0.0125	0.0618397	1.54706	0.150929	0.0125	0.0342187	0.272605	0.242774	0.0614403	1	0	1	1	1	0	0	1
405-6717	1	1670	193	626	684.25	1265.25	2352.25	163.5	1791.75	3904.75	1420.75	446.75	429.5	1043.25	5594.5	2482	1	0	1	0	1	1	0	1	1	1	1	1	0	1	1	0.0964112	0.0125	0.0641409	0.0125	0.0125	0.0125	0.0125	0.0125	0.0509697	0.0125	1	0	1	0	0	0	0	0
405-0868	1	22000	1740	4214.75	11973.8	1581.25	22000	22000	22000	10930.8	22000	2473.75	15319.2	14345	22000	5227.75	1	1	1	1	1	1	1	1	1	1	1	1	1	1	1	0.291483	0.0125	0.232512	0.609607	0.143293	0.0516901	0.0543995	0.098363	0.243284	0.0125	1	0	1	1	1	0	1	0
405-2590	1	22000	17298.2	22000	19886.5	10141.8	22000	4227.5	22000	22000	22000	17458.5	15374	22000	22000	22000	1	1	1	1	1	1	1	1	1	1	1	1	1	1	1	0.393839	0.435244	0.550021	0.439192	0.0125	0.0956819	0.129686	0.0125	1.24049	0.718548	1	1	1	1	0	1	1	0
405-8957	1	22000	50	50	50	208.25	50	305	117.5	188.25	22000	180	50	50	50	910.5	1	0	0	0	0	0	1	0	0	1	0	0	0	0	1	0.0125	0.0125	0.0125	0.0125	0.0125	0.0125	0.0125	0.0125	0.0125	0.0125	0	0	0	0	0	0	0	0
405-1966	1	709	447	3431.5	1577.75	4488.5	22000	50	766.75	2763.25	22000	5366	2182	3197	22000	22000	1	1	1	1	1	1	0	1	1	1	1	1	1	1	1	0.0299951	0.0125	0.0125	0.0125	0.0125	NA	0.0125	0.0125	0.240281	0.0125	0	0	0	0	0	NA	0	0
405-3117	1	22000	22000	7114.5	22000	4099.75	22000	4069	5853.5	22000	22000	4591.75	22000	22000	22000	5477.5	1	1	1	1	1	1	1	1	1	1	1	1	1	1	1	0.335439	0.0516043	0.102673	0.868284	0.0125	0.0125	0.0476506	0.105736	0.286229	0.690737	1	0	1	1	0	0	0	1
405-3781	1	22000	2020.25	9940.75	17117	9946.5	20859.5	5212.25	13836.8	6711.5	11179.2	6603.5	14155.8	17194.2	22000	13643	1	1	1	1	1	1	1	1	1	1	1	1	1	1	1	0.196513	0.0638025	0.144355	0.879257	0.543036	0.0486811	0.0836111	0.775852	0.467734	0.0587212	1	0	1	1	1	1	1	1
405-9628	1	22000	8024	22000	2425	4057	21351.8	22000	22000	5548.75	13036.8	5593.5	2388.25	4698.75	22000	9572.25	1	1	1	1	1	1	1	1	1	1	1	1	1	1	1	0.327691	0.0125	0.10982	0.27806	0.0125	0.373811	0.0759954	0.0654436	0.830405	0.0125	1	0	1	1	0	1	0	0
405-0018	1	20774.8	9262	19314.2	12349.5	9339.75	17784.2	1465	8800	22000	13988.8	11383.5	8431.75	18890.8	22000	22000	1	1	1	1	1	1	1	1	1	1	1	1	1	1	1	0.424493	0.0615454	0.172183	0.272819	0.0125	0.147909	0.22271	0.0125	0.718879	0.166993	1	0	1	1	0	1	1	0
405-3852	1	283.25	50	476	2463.5	1962.5	2930.25	1308.5	596.5	4301.75	2193.75	7123.5	2189	9554.25	12040.8	22000	1	0	1	1	1	1	1	1	1	1	1	1	1	1	1	0.0125	0.0125	0.0125	0.124055	0.0125	0.0125	0.0125	0.0125	0.0518701	0.0384684	0	0	0	1	0	0	0	0
405-5704	1	10569	6482	4620.5	22000	725.75	3613.75	5976.25	22000	5946.5	6136.75	263.5	20577	20760.8	18889.8	3524	1	1	1	1	1	1	1	1	1	1	1	1	1	1	1	0.273697	0.0125	0.0125	0.857476	0.0392546	0.332403	0.0328157	0.105737	0.17099	0.0125	1	0	0	1	0	1	0	1
405-6160	1	22000	50	1470	50	256.25	487.5	50	398.75	50	22000	209.75	50	50	448.5	1596.75	1	0	1	0	0	0	0	0	0	1	0	0	0	0	1	0.0125	0.0125	0.0125	0.0125	0.0125	0.0125	0.0125	0.0125	0.0125	0.0125	0	0	0	0	0	0	0	0
405-1410	1	375	419.75	50	2884.5	240.75	50	520.75	474.25	3982.25	632	133	1629.75	2540	3774	1212	1	1	0	1	0	1	1	1	1	1	0	1	1	1	1	0.0125	0.0125	0.027113	0.0278151	0.0125	0.168503	0.0632438	0.0362059	0.0273624	0.0125	0	0	0	0	0	1	1	0
405-7026	1	50	50	50	19173	367.5	610.5	333	22000	3434	1519.25	685	8218.75	22000	8873.5	1827.25	0	0	0	1	0	1	1	1	1	1	1	1	1	1	1	0.0125	0.0125	0.0482209	0.0125	0.0125	1.04734	0.0125	0.0125	0.0563396	0.0125	0	0	1	0	0	1	0	0
405-8832	1	1308.5	906.75	875.75	1625.75	2921.25	1325.75	583.5	2504.5	7179.5	845.75	1877.5	1652.75	2631.25	4640.5	5699.25	1	1	1	1	1	1	1	1	1	1	1	1	1	1	1	0.0125	0.0411236	0.0973299	0.0125	0.0125	0.0125	0.0125	0.0125	0.0467899	0.0125	0	1	0	0	0	0	0	0
405-2073	1	3577	446.5	7521.5	3272.75	5073.25	5792.25	1638.75	22000	16614	2650.25	3141.75	1192	2701.25	9114.25	6061.5	1	1	1	1	1	1	1	1	1	1	1	1	1	1	1	0.0865201	0.0125	0.0850586	0.0282002	0.0537491	0.0492848	0.0510673	0.0125	0.287248	0.0125	1	0	1	0	0	1	1	0
405-0267	1	22000	50	50	326	270.5	589.75	138	490.25	3108.5	22000	829.5	217.5	985.75	12238.2	1495.75	1	0	0	0	0	1	0	1	1	1	1	1	0	1	1	0.0125	0.0125	0.0125	0.037605	0.0125	0.0125	0.0279866	0.0125	0.0406666	0.0125	0	0	0	0	0	0	0	0
405-1646	1	50	154	50	583.25	22000	314	489.75	208.5	519.5	50	13022.2	50	578.75	258.25	22000	0	0	0	0	1	1	1	0	1	0	1	0	0	0	1	0.0125	0.0125	0.0125	0.0125	0.0125	0.0125	0.049996	0.0125	0.0125	0.0125	0	0	0	0	0	0	0	0
405-9721	1	50	50	103.5	389.5	613.25	444.25	425.75	1062.25	870.75	50	302	175.25	351	683.75	980.75	0	0	1	0	1	1	1	1	1	1	1	1	0	1	1	0.0125	0.0125	0.034329	0.113606	0.0477426	0.0125	0.0535614	0.0873175	0.110864	0.0277518	0	0	0	1	0	0	0	1
405-7514	1	1931	512	50	902.75	636.5	2841.5	1992.75	22000	3010	2538.75	320	2032.5	5596.75	14994.8	2293.25	1	1	0	1	1	1	1	1	1	1	1	1	1	1	1	0.129588	0.0125	0.096545	0.109274	0.0487392	0.0417591	0.027865	0.0125	0.22463	0.0396284	1	0	1	1	1	0	0	0
405-7132	1	50	50	630.5	258.5	1390.25	398	199.25	203.25	2896.75	292.75	780.5	495.25	1227	1390	3454	1	0	1	0	1	1	0	1	1	1	1	1	1	1	1	0.0493001	0.0125	0.0493018	0.111327	0.0125	0.0125	0.0306906	0.0542472	0.0767455	0.0332321	0	0	0	1	0	0	0	0
405-0076	1	20887.2	553	467.5	791.75	539.5	3255	313.5	1591.75	6657.25	22000	534	4540	13322.5	14620.8	2207.5	1	1	1	0	1	1	1	1	1	1	1	1	1	1	1	0.0125	0.0125	0.0497939	0.12644	0.0125	0.0125	0.0125	0.0125	0.0798416	0.0125	0	0	1	1	0	0	0	0
405-1710	1	8441	1256.25	4505	9248.25	1241	10453.2	13471.5	10914.5	11112	12012	1851.5	5512	15489	22000	2856.5	1	1	1	1	1	1	1	1	1	1	1	1	1	1	1	0.249064	0.0125	0.134432	0.363024	0.0383003	0.166268	0.124238	0.0441611	0.391923	0.374419	1	0	1	1	0	1	1	0
405-5264	1	22000	360.5	19556.5	493.5	10385.8	6523.75	416.25	22000	22000	22000	3998	479	1120.25	22000	13606.2	1	1	1	0	1	1	1	1	1	1	1	1	0	1	1	0.362619	0.0125	0.190399	0.09356	0.0322934	0.178076	0.211137	0.0419411	0.433593	0.0327123	1	0	1	1	0	1	1	0
405-3342	1	50	50	50	50	344.5	50	107	50	177.75	50	129.25	50	50	50	215.75	0	0	0	0	0	0	0	0	0	0	0	0	0	0	0	0.0125	0.0125	0.0125	0.0125	0.0125	0.0324836	0.0338007	0.0125	0.0125	0.0125	0	0	0	0	0	0	0	0
405-3866	1	2391.75	3074.25	50	2882.5	50	3168.25	751.25	11884.5	8207.75	2812.75	50	3443.75	3883.75	10444.2	1113.75	1	1	0	1	0	1	1	1	1	1	0	1	1	1	1	0.279293	0.0125	0.334958	0.288099	0.0372168	0.0897312	0.177938	0.0994014	0.269124	0.0125	1	0	1	1	0	0	1	1
405-8674	1	929.5	917	12200	14798.8	1100	3777.75	6568.75	22000	22000	2459.25	4943.25	10245	11313	16327.2	7097.5	1	1	1	1	1	1	1	1	1	1	1	1	1	1	1	1.10614	0.227239	0.196501	0.13555	1.06873	0.394639	0.283468	0.0125	0.39216	0.0125	1	1	1	1	1	1	1	0
405-0636	1	3423.75	6022	6588	1238.5	1815.5	4966.75	3786.5	22000	6866.75	3162.25	2154.25	1596	3418.75	9913	5449.5	1	1	1	1	1	1	1	1	1	1	1	1	1	1	1	0.130673	0.0125	0.0619802	0.155054	0.257947	0.0475746	0.0363938	0.025738	0.190177	0.288817	1	0	1	1	1	1	1	0
405-1958	1	330.25	182.25	343	569.25	482.5	3337	764.75	7166.75	10294.2	650.5	439.5	963.25	1119.5	5099.25	2144.25	1	0	1	0	1	1	1	1	1	1	1	1	0	1	1	0.080718	0.03651	0.224588	1.2109	0.0320014	0.0295511	0.0125	0.0729677	0.203162	0.282726	0	0	1	1	0	0	0	1

## Sheet: Endemic-markers-original
PUBID	IgA.229E.RBD	IgG3.229E.RBD	IgG1.229E.RBD	IgG1.HKU1.RBD	IgG3.HKU1.RBD	IgA.HKU1.RBD	IgG3.NL63.RBD	IgA.NL63.RBD	IgG1.NL63.RBD	IgA.OC43.RBD	IgG3.OC43.RBD	IgG1.OC43.RBD
405-6199	-1.67872	-1.2736	-0.541136	-1.17604	-0.415943	-0.76552	-0.251847	1.1836	0.277708	0.026372	-0.0727878	-2.88126
405-4910	2.21134	1.74467	0.327374	0.584717	2.10223	-0.815808	2.01885	0.720512	0.534871	0.628085	1.98292	0.756809
405-5956	-0.0374412	-1.2736	0.710004	0.86832	-0.175889	-0.317188	-1.20894	1.48975	0.399214	-0.0788291	0.209192	0.665201
405-2218	-0.644691	0.831969	0.00685416	-0.954959	0.752934	-0.204789	0.857393	-0.569496	0.0998853	0.694925	0.447664	-0.283829
405-6107	-0.17433	-1.2736	0.0854854	-0.910956	-1.21022	1.94215	-1.20894	-0.500307	0.194921	0.113206	-1.04623	0.0491462
405-2741	2.69565	2.66085	0.753274	0.0156363	0.234812	-0.0430243	-0.379399	2.38086	-1.07573	0.878733	-0.0329707	0.714991
405-5087	0.571244	0.609307	-2.79625	-1.00628	-0.20417	0.763923	0.875843	-0.428709	-0.554524	0.739307	0.202333	0.00848731
405-7721	0.0858123	-0.0658116	0.129198	0.129932	0.295337	0.129408	0.0502837	0.928946	0.232694	2.02465	-0.347833	-0.708687
405-0031	-1.71007	-0.0571743	0.120408	0.649673	-0.283078	-2.35812	0.591669	-1.5339	0.462116	-2.37168	-0.056637	0.211957
405-6229	-0.210155	-1.2736	0.430188	NA	-1.21022	-0.868709	-1.20894	0.964246	0.722693	-0.525212	0.298073	0.391171
405-3328	1.31205	1.46347	0.795277	0.155158	1.29305	0.781828	0.526943	-0.224853	0.9835	1.40197	1.56456	1.29464
405-1375	1.39394	2.59278	-0.38527	-0.0667891	2.74649	1.61272	1.86278	-0.0635406	0.11138	1.44059	2.71089	0.231671
405-9222	0.917226	0.538443	0.417461	-0.908968	1.0374	-0.512716	0.914799	-1.76279	0.763619	-0.481692	1.64114	0.376936
405-5200	0.619941	0.343695	0.97075	1.12488	0.322037	-0.091939	0.635708	0.165157	0.574171	0.0685352	0.670896	0.990578
405-0379	0.167939	-1.2736	0.660692	0.324569	-1.21022	-0.86989	-1.20894	-1.91901	-0.103524	-1.02566	-1.04623	0.320159
405-1584	0.815916	0.287697	0.80549	1.2689	0.432234	1.35623	0.595815	0.664	0.215377	0.477877	0.807476	0.115283
405-3830	0.722353	-0.230715	0.694145	-0.0775697	-1.21022	0.491726	-0.273017	0.573642	0.553733	0.474953	-1.04623	0.167039
405-6428	-0.767868	-1.2736	0.274702	0.609703	-0.222494	-0.0331012	-1.20894	-0.310573	0.133745	-0.183307	-1.04623	-0.207086
405-4276	2.27135	-1.2736	0.312396	0.808766	-1.21022	0.428979	-1.20894	-0.328084	0.0172189	0.324191	-1.04623	0.837857
405-8444	-0.953311	0.787707	0.995617	0.167779	1.08933	-0.714549	-1.20894	-1.33918	0.184761	-0.934414	1.10176	-0.365221
405-3804	0.0541721	-1.2736	0.725698	0.478287	0.23947	0.0639893	-0.451988	-0.152533	0.669039	0.84388	0.074117	0.929537
405-8685	0.294007	-1.2736	0.809241	-0.130319	-1.21022	-0.262364	-1.20894	-0.559703	-0.0370252	0.881079	-1.04623	0.266801
405-7673	1.12333	-1.2736	1.24584	0.586293	-0.298036	0.107462	-0.303564	0.3066	0.590258	1.23244	-1.04623	1.19248
405-9024	-0.0506232	0.321022	0.93792	1.02693	0.44419	0.336402	0.439088	-0.358508	0.61756	-0.111933	0.380149	0.708661
405-9106	1.12267	1.18478	1.13665	0.517006	1.02138	0.820325	1.19661	-0.0520519	0.758823	0.621276	1.17203	0.409237
405-1833	-0.118006	-1.2736	1.05137	1.34871	-1.21022	0.418024	-1.20894	0.0740316	0.747254	-0.306959	-1.04623	1.40418
405-7294	1.47176	0.0340429	0.346629	0.286989	-0.0999948	2.43317	0.24934	0.370097	0.153758	0.760232	0.111042	0.573136
405-9332	2.15464	0.413099	1.17416	1.47582	-1.21022	-0.0902884	-1.20894	2.64133	0.920701	-0.0636799	-1.04623	1.39901
405-4330	0.155421	1.42686	0.94627	0.490831	1.68121	0.0274322	0.53863	-1.27609	0.57389	0.221415	1.67917	0.655047
405-0917	1.85928	0.728834	-1.66217	0.145697	0.892476	1.8755	1.8245	1.02594	-0.561748	1.65487	0.432783	0.00892718
405-5646	0.453873	0.13459	0.317835	0.0256801	0.182925	-0.422001	0.64844	0.494326	0.544298	0.74402	0.57614	0.959165
405-7949	0.0100303	-0.377109	0.701529	1.3127	0.577902	0.374379	0.498457	0.467879	0.416559	0.259161	0.279407	1.12882
405-7906	0.485777	0.423854	0.774441	0.654083	1.14296	0.106103	0.0923018	-0.86194	0.825722	0.507225	0.84669	1.19476
405-1278	0.486376	0.394488	1.17048	0.83429	0.590002	2.06012	0.767572	0.0704209	0.917699	0.141373	-0.0619866	1.13335
405-7748	0.634395	-0.532705	-0.0204098	-0.27483	0.164952	-1.24238	0.209661	-0.532512	0.086391	-0.686899	0.0149314	-0.0629946
405-5241	0.622847	1.1228	0.430676	0.508972	1.20335	0.0691734	0.417708	-0.941908	-0.0780931	0.115723	1.16316	0.288339
405-4541	0.799902	1.88602	1.37444	1.38651	2.28277	1.01482	2.07668	0.0307743	0.792059	0.714945	2.07749	1.60831
405-4945	0.794736	0.130032	0.106382	-0.569227	0.127906	-0.905974	0.0744105	-0.0108727	0.189644	-1.65951	0.267643	-0.459206
405-5168	1.51743	-1.2736	0.905612	0.525624	-1.21022	1.6279	-0.0536734	0.335714	0.329949	2.70542	-1.04623	0.441449
405-6894	0.26393	-1.2736	-0.0151289	-0.495133	-1.21022	0.142178	-1.20894	-0.191554	0.349219	0.754045	-1.04623	-0.286012
405-9115	-0.166649	1.45443	0.207881	0.404805	1.72487	-0.351415	0.956135	-1.68165	0.317219	-0.143994	1.54343	0.442793
405-7827	-0.0714528	-0.0982752	-0.471416	0.220435	-0.0668898	0.380977	-0.42596	-0.49147	-0.0180141	-0.801465	-0.152492	-0.159723
405-6852	0.154202	1.02972	0.165423	0.191989	1.45211	1.83894	0.770106	-0.856976	0.302597	-0.140201	1.23665	0.406677
405-5675	1.23642	0.505699	0.626462	0.690275	-0.0539773	0.923327	-0.357037	0.497302	-0.144234	0.654379	-0.134774	0.574636
405-1802	1.14294	0.519619	0.160343	-0.281371	0.213072	-0.939581	-0.16321	-0.224853	0.397304	-0.727855	0.417637	0.246158
405-5696	2.40662	0.340747	0.859146	0.133982	0.109875	0.117822	0.059048	-0.77402	0.0889395	0.0971139	-0.394103	1.17777
405-3921	-0.110193	0.525311	0.26993	0.362465	-0.0578319	-1.24751	-0.122716	1.46417	0.794578	-0.572371	0.476669	0.0892596
405-4576	-0.551893	0.585474	0.483227	-0.423189	1.06298	-0.731946	0.78349	-0.335605	-0.123641	-0.682243	0.322341	0.038169
405-6416	0.795187	-1.2736	0.416736	1.27887	-1.21022	1.0356	-1.20894	0.28735	0.674952	-0.864065	-1.04623	0.296026
405-3058	0.0398077	0.270518	0.718925	0.908986	-0.0773532	0.372286	-0.431102	-0.0919944	0.75721	-0.707644	0.126236	1.02375
405-4081	0.829301	0.231017	0.124163	-0.056957	0.484131	-0.372227	0.450193	0.151222	0.474467	-0.148348	-0.0714301	0.806567
405-0932	0.669833	0.357122	0.987731	1.19514	0.731521	0.384087	0.77766	0.0377082	0.910457	1.02643	0.290123	0.653611
405-0796	1.3291	0.713155	0.315292	0.0986587	0.792789	0.125413	0.915155	0.584172	0.0605752	0.240466	0.811335	-0.0868893
405-0319	0.155421	2.37576	0.264581	0.500566	2.36201	-1.39856	2.37955	0.35681	0.590777	-0.196953	2.13536	-0.0438538
405-8155	-0.186512	0.639506	0.193618	0.394968	0.726088	-0.223412	0.891347	-0.992063	0.52814	2.93548	0.161013	-0.427809
405-7107	-1.71691	-0.328027	0.156226	-0.919399	-0.180296	-2.35812	-0.392445	-1.825	0.251141	-2.37168	-1.04623	-0.529658
405-9848	0.477663	-1.2736	0.742187	0.472955	-0.339169	0.831952	-1.20894	0.83587	-0.0656807	0.840633	-1.04623	0.29682
405-9839	-0.328505	-0.158609	0.445717	1.30529	0.208276	0.236959	-0.0084619	-0.999805	0.738534	-0.243827	-0.149513	0.972622
405-4386	1.73111	0.886308	-0.421402	-0.854701	-0.157032	-0.155556	-0.100243	1.71614	-1.37187	2.07247	0.40066	0.0737839
405-5796	-1.38648	0.461458	NA	-0.192721	0.741219	-1.38672	1.10113	-0.339386	0.751126	-1.30966	0.451344	0.534272
405-8944	-0.205612	0.829352	-0.273698	0.164767	0.752404	-0.66311	0.533085	-0.89271	0.564457	-0.142367	0.611551	-0.383459
405-8098	0.593429	0.412558	0.0426485	0.617848	0.450109	-0.503602	0.755222	0.23488	0.711094	-0.460621	0.704833	0.413357
405-6929	-0.672234	-0.258241	0.678535	0.559573	0.461106	-0.892594	-1.20894	0.129271	0.540819	-1.57682	-1.04623	0.487598
405-2287	0.44396	0.461968	-0.0533561	0.429008	0.464742	0.506827	1.08173	0.319988	0.100241	0.36062	0.383337	0.0470613
405-2391	0.0343716	0.200805	0.267374	0.530352	-0.110847	0.218451	0.574883	0.0262511	0.268159	-0.583252	0.212114	0.389073
405-4061	1.03937	-1.2736	0.318952	0.525665	-1.21022	1.33202	-1.20894	1.30035	0.689836	1.19874	-1.04623	-0.262451
405-5457	0.0568444	-0.0308642	0.179919	0.348685	-0.499782	0.0573529	0.371259	-0.0930558	0.268274	-0.740575	-0.243745	-0.479531
405-7240	0.325009	0.566351	-0.42823	0.260536	0.811834	0.507133	-1.20894	-0.43642	0.160241	0.00320056	0.749458	-0.330046
405-1228	0.0411625	-0.0271729	-0.40227	0.535869	-1.21022	0.22412	-1.20894	2.3665	-1.4765	-0.477139	-1.04623	-0.564066
405-7220	-0.576351	-1.2736	-0.411936	-0.404519	-1.21022	1.86829	-1.20894	-0.0960337	-0.591214	0.254793	-1.04623	-0.428206
405-2371	0.158666	-1.2736	0.909445	0.420752	-1.21022	-0.526964	-1.20894	-0.776097	0.555332	-0.16097	-1.04623	0.797565
405-4663	1.51951	0.286437	0.633704	0.545389	0.0115632	2.31701	0.410033	0.642178	0.357004	1.65973	0.289235	0.389948
405-3500	0.347352	0.484619	0.297849	-0.526004	-1.21022	0.400857	0.0384563	0.874079	0.869407	0.162791	-0.039479	-0.976158
405-2302	1.94902	0.949292	0.686611	0.80342	0.461106	0.579146	0.730855	0.577493	0.522372	2.11954	0.544476	0.998763
405-0140	-0.268015	-0.583369	0.412753	0.156999	0.11415	-0.222786	0.570634	-0.805196	0.406163	-0.775643	0.215996	-0.209448
405-5212	0.118658	0.0642723	0.166559	-0.50732	-0.523076	0.227747	-0.249064	1.18771	-0.0427058	0.259161	-1.04623	0.115347
405-9534	0.56653	0.467055	0.172984	-0.0952767	-0.385928	-0.213437	-1.20894	2.44989	0.672431	-0.439983	-1.04623	0.113759
405-7156	0.280702	-1.2736	0.397686	0.029812	-1.21022	-0.983541	-1.20894	-0.438208	0.665036	-0.327614	-1.04623	-0.495767
405-9182	0.652772	-0.512615	0.528424	0.381607	-0.18769	-0.0503985	-0.0614468	0.0804987	0.329692	0.0619248	-1.04623	0.135127
405-4088	-0.464259	0.964735	1.39047	1.38831	0.967815	-0.0325816	1.0261	1.75106	0.862351	-0.327614	1.01538	1.4286
405-5292	-0.515834	0.614842	0.444572	0.327328	0.344671	-0.683572	0.182427	0.737546	0.736636	0.628588	0.634367	0.266595
405-5375	0.430495	0.213298	0.0158708	0.0339241	-0.238051	-0.252647	-1.20894	0.454827	-0.314001	-0.723974	-0.056637	-0.592332
405-1227	0.210068	3.7705	0.704994	0.815344	4.21608	0.546133	3.99229	0.24544	0.704717	2.25101	4.13928	0.631099
405-8121	1.04027	-0.136253	-0.574661	NA	-1.21022	-0.320628	-1.20894	0.502991	-0.107608	-0.338762	-1.04623	0.346223
405-7279	-0.522647	0.564098	0.715944	0.437779	-1.21022	-0.855806	0.230524	0.248025	0.654621	-0.961048	-1.04623	0.228195
405-5818	1.34099	0.446517	0.486676	1.02083	1.0539	0.997018	0.97392	1.32898	0.591441	0.0282028	1.12904	0.544199
405-4244	0.356837	0.382781	0.327161	0.0823403	0.10558	0.512014	0.674293	0.373727	0.583458	0.398303	0.508847	-0.140268
405-8525	0.917427	-0.620206	-2.04194	-0.322926	-1.21022	-0.481571	-0.381019	1.03935	-0.599822	1.66394	-1.04623	-0.596817
405-8540	0.788188	0.46604	0.788634	0.140215	0.199581	0.170231	0.803993	-0.385047	0.280937	-0.503216	0.584975	0.0796005
405-2466	-1.13896	-1.2736	0.48231	NA	-1.21022	0.135153	-0.455519	0.439217	0.379372	-0.477139	-0.10181	NA
405-2628	-0.54412	2.03191	-3.48559	0.240979	0.982328	1.46131	1.6711	0.318997	-0.992312	1.24011	1.82115	0.347798
405-1074	-0.850958	-0.350843	0.280932	0.707346	-0.398938	0.133389	-0.480653	-1.22311	0.222865	-0.716256	-1.04623	0.396867
405-8523	-0.46642	-0.647002	-0.265418	-3.44498	-1.21022	-0.873441	-0.0979116	-1.18636	-1.08409	-0.0947275	-0.252089	0.0909666
405-5353	-0.107602	0.930373	1.44101	1.35749	0.794813	0.959663	1.00746	-0.419591	0.626959	0.209275	0.673164	1.26993
405-7686	-0.78805	0.0966158	0.673107	0.34125	0.13731	-0.302187	-0.246289	-0.975237	0.238208	1.88221	-1.04623	0.427661
405-7436	-0.884366	0.614842	-0.163435	0.474488	0.275009	0.608634	0.658587	-0.702338	-0.235704	0.393551	-0.372583	-0.789769
405-1819	0.166332	0.227639	0.964999	0.0875851	0.680275	-0.30966	0.569035	-0.401884	0.308919	-0.102512	0.384926	0.792719
405-9330	0.500941	0.185275	0.57975	1.6403	-0.0906035	2.17296	-0.0179507	0.357356	0.96429	2.27861	-1.04623	1.01181
405-8845	0.0384512	0.489569	0.832878	0.636339	0.638657	-0.575358	0.882152	-0.512425	0.169781	0.241575	0.388887	0.52337
405-2618	0.0845123	-1.2736	-0.0622081	-1.05327	-1.21022	-0.30422	-1.20894	-1.16115	0.298313	0.113626	-1.04623	0.506056
405-2205	-0.655796	-0.623981	-0.546711	-0.128458	-1.21022	0.145236	0.194087	1.20806	0.607779	-0.701944	-1.04623	-0.626046
405-6909	-0.111751	-1.2736	0.0749524	0.189183	-1.21022	-0.340112	-1.20894	-0.409104	0.204508	2.2283	-1.04623	0.0385915
405-0705	-1.68315	-0.531012	0.550768	0.706679	-0.518796	-0.736082	-1.20894	0.66026	-0.123641	-0.016208	-1.04623	1.42459
405-3663	0.0974432	-1.2736	-0.48125	-0.111706	-1.21022	-0.113081	-1.20894	1.96908	-1.48225	0.843069	-0.443031	0.454863
405-9913	0.17952	-1.2736	0.331066	0.0632306	-1.21022	0.787418	-1.20894	0.875801	0.411905	-0.0661889	-1.04623	-0.164992
405-2724	0.364566	-1.2736	-0.649492	-0.255194	0.16998	-0.282745	-0.145796	0.268622	-0.380035	-0.13966	-1.04623	-0.286231
405-8339	-1.01851	0.138369	0.141201	0.2785	-0.408346	0.502535	0.154296	-0.0555258	0.254764	-0.526801	-1.04623	-0.809954
405-6155	-0.521888	0.908931	0.688542	0.707913	0.51487	1.64625	0.811255	0.284423	0.639609	1.08706	0.73747	NA
405-0204	1.51408	0.655819	0.599487	0.255349	0.958151	-0.511884	1.05376	1.03719	0.509582	-0.1788	0.883736	0.971828
405-4481	-1.43648	0.76253	0.431165	0.625806	0.572114	-0.918292	0.864972	-1.43308	0.817527	-1.40624	0.802627	NA
405-5934	-1.41898	0.882938	0.0920015	-0.528263	0.0881949	-1.01849	0.293907	-1.15149	0.322172	-1.32014	0.483061	-0.296361
405-4894	-1.58775	0.319811	-1.23922	NA	-0.047589	2.1147	0.540287	-0.126741	0.386248	0.668239	-0.0342684	0.13488
405-1267	-0.189858	-1.2736	0.627352	-3.44498	-1.21022	-1.42675	-1.20894	-0.38081	0.09319	-0.175432	-1.04623	0.52592
405-8581	0.174344	0.421714	-0.1137	-0.0906036	0.301435	0.570849	0.722873	0.0986019	0.582805	0.608542	0.848074	0.590396
405-7064	-0.365307	0.720285	-1.00407	0.823648	1.39481	1.26988	-1.20894	1.01293	0.59971	1.69589	-1.04623	0.337543
405-1104	-0.728596	-1.2736	-0.413385	-3.44498	-1.21022	0.272224	-1.20894	1.6599	0.35081	0.476416	-1.04623	0.0858999
405-2516	1.61029	-1.2736	0.0452795	0.494644	-0.109484	1.03978	-1.20894	2.12834	0.416481	1.02541	-1.04623	-0.598986
405-3530	0.27417	1.76271	-1.04666	NA	1.97875	1.02939	2.04105	-0.706212	-0.338288	1.20921	2.12729	-0.903506
405-7167	-0.199959	-0.45511	0.537096	0.0239031	-1.21022	0.715991	-0.552855	0.483902	NA	0.0949771	-1.04623	0.179008
405-0225	-0.614519	-1.2736	0.489621	0.39818	-1.21022	-0.790354	-1.20894	0.473856	0.549256	1.63482	-1.04623	0.504635
405-9108	-0.301547	0.303292	0.192918	-0.42444	-0.0552603	-0.272832	-0.339868	-0.65033	-0.602883	-0.24623	-1.04623	-0.00110827
405-7969	-0.938721	-1.2736	-0.144172	0.29561	-0.0463167	-0.865174	-1.20894	-0.841341	0.162546	-0.526801	-1.04623	-0.163509
405-7353	1.73924	-0.610842	0.295996	0.49096	0.271427	0.518991	0.530857	1.74166	-1.12064	1.574	-1.04623	-0.0337673
405-8939	-0.871717	-1.2736	0.542073	-0.273885	-1.21022	-0.250714	-1.20894	-0.0296562	0.508274	-0.653851	-1.04623	-0.0543996
405-3776	-0.542572	-0.0392303	0.183921	0.0576201	-1.21022	-0.425051	0.162919	-0.0364639	0.258489	-0.25529	0.0955717	-0.257386
405-0613	-1.39494	-0.00895904	-0.732941	-0.166859	0.0304573	0.139549	-1.20894	-0.992063	0.180104	-1.34143	0.0509338	-0.29481
405-0565	-1.15927	-1.2736	0.185083	0.467589	-1.21022	-0.23602	-1.20894	0.238719	0.144731	-0.40627	-1.04623	0.322558
405-4456	-0.6295	0.67931	0.717861	0.878615	0.913567	-0.283409	0.730855	-0.16249	0.789454	-0.235464	0.913708	0.392479
405-7407	2.37435	0.916632	0.313608	0.510065	0.610643	2.97611	0.928568	1.76232	0.262498	2.75498	1.05461	0.292292
405-7299	1.94933	0.664257	0.74703	0.810423	0.786181	0.290923	-0.0448752	1.21384	-0.280392	-0.00858916	0.445448	0.870543
405-7594	-0.160652	1.03791	0.298818	0.00418481	1.08824	-0.122683	0.858154	-0.345902	0.324434	-1.00622	1.19258	-0.0405547
405-4346	-1.12962	0.179555	0.71156	1.09235	0.084898	-1.1281	0.236842	0.657726	0.41061	-0.317879	0.337585	0.898296
405-9487	-1.00658	0.465533	-1.55872	-1.5945	0.491914	-0.228437	0.494974	0.965447	-2.13801	-2.37168	0.34344	-1.75086
405-7578	0.175541	0.827385	-0.720409	-0.371295	0.733685	-0.212817	1.1301	1.48755	-1.47153	-0.497019	1.03965	-0.524505
405-8502	-1.29444	0.557758	-0.300039	-0.19895	0.986842	-1.02535	0.753934	-2.1285	-0.143312	-1.22956	0.851754	-1.05582
405-3542	-1.10725	-1.2736	-0.894085	0.473349	0.227309	-0.450568	0.500193	-1.40414	0.687428	0.29273	0.670896	1.2779
405-6488	-0.741529	-1.2736	-0.656262	-0.700023	-0.468947	-0.30966	0.402288	-1.08683	-1.49519	-0.112986	-1.04623	-0.897971
405-1348	-0.04817	1.0772	-1.22042	-0.79359	0.346326	-0.534588	0.789281	-0.549671	-1.1946	0.0449808	-0.238778	-0.781162
405-6735	0.0266234	-1.2736	-1.93341	-1.18818	-1.21022	-0.917054	-1.20894	0.901603	-3.15869	-1.08634	0.326603	-2.88126
405-1839	-0.121147	1.42206	0.890013	0.623529	1.37015	-1.27176	1.62416	-0.2523	0.681093	-0.536393	1.11061	0.712821
405-0977	-1.32745	-1.2736	-0.803717	-0.640789	-1.21022	-0.53204	-1.20894	1.05644	-1.27242	-0.688767	-1.04623	-0.66356
405-4024	0.133265	1.22537	-1.39629	NA	1.04626	-0.50608	1.65254	-0.391862	-2.14757	-0.287348	0.705924	-2.88126
405-6555	0.509763	0.393934	-3.48559	-1.595	0.963626	-0.0320623	0.492644	1.29326	-4.72556	0.605205	0.834599	-2.88126
405-6126	2.03319	0.380532	0.037964	-0.719773	0.372397	1.90523	1.00137	1.21882	0.548002	0.443121	0.823759	0.328047
405-8579	-0.798774	0.0280347	0.991817	0.584447	-1.21022	-2.35812	-1.20894	-1.56774	0.77439	-0.909634	-1.04623	0.980713
405-4937	-0.637913	0.235724	-0.195262	0.300612	0.291834	-0.295441	-0.26732	1.40321	-0.449204	-0.574871	-1.04623	-0.0663959
405-8776	1.52767	-0.282943	0.932307	0.483414	-0.483207	-0.49049	-1.20894	-0.115823	0.160318	-0.677609	-1.04623	0.108783
405-4656	0.57759	-0.0299399	-0.536197	-0.889991	-0.0773532	0.182922	-1.20894	0.612581	-0.0927514	0.820714	0.669192	-0.307757
405-7056	-0.972692	1.17448	0.318308	0.731472	0.276795	-0.635512	1.77276	-0.82769	0.119689	-0.408388	2.01128	0.566765
405-3864	-0.738744	1.79764	-0.00415981	-1.33453	1.17215	-0.924507	2.20427	-0.82202	0.503325	-0.294894	2.24096	-0.0456668
405-7371	2.32059	0.30576	-1.82039	-1.4656	0.259688	2.68297	0.458125	-0.016176	-1.75296	-0.312083	0.463739	-1.8307
405-6138	1.28847	-1.2736	0.697722	0.249163	-1.21022	0.537265	-1.20894	1.41012	0.677215	0.426049	-1.04623	1.05962
405-5567	-0.59405	0.186699	1.00386	1.00311	-0.217878	-1.0747	0.240767	-0.58937	0.671628	0.782885	-1.04623	1.60831
405-4675	0.730984	0.830661	0.133719	0.1729	0.103425	1.63984	-0.0525687	1.39887	0.432114	1.02321	-1.04623	0.806194
405-0184	-1.49821	-1.2736	0.735235	0.439102	-1.21022	-2.35812	0.536416	-1.17891	0.966648	-0.684103	-1.04623	1.10415
405-8346	-0.299691	1.18628	1.00924	0.454383	1.20625	-0.445101	1.21709	-0.801779	0.84576	-0.862951	0.991173	0.832261
405-5854	-0.593239	0.541693	0.683346	0.314655	0.303169	-0.636451	0.427206	-0.607524	0.0107766	-0.439983	-0.220807	0.354572
405-1592	-1.05512	-0.599743	-0.287566	0.481071	-1.21022	-1.20887	-0.431102	0.572207	-0.221076	-0.583252	-1.04623	0.936468
405-2272	-0.756501	-1.2736	-1.38223	-0.582677	0.23947	-0.348577	0.338363	-1.09419	-1.24301	-0.583252	-0.215971	-0.65612
405-9063	-0.251335	-0.0912819	-0.578696	-0.679707	-1.21022	0.379245	0.427836	1.18994	-0.488458	1.10923	-1.04623	-0.645721
405-1988	-0.269818	0.848136	0.463312	0.624889	0.89429	-0.134671	0.592188	-0.169335	0.178194	0.43979	0.755133	-0.0239701
405-1069	2.13606	0.127744	-1.57237	-1.70844	-1.21022	-0.700443	-1.20894	1.39681	-2.59977	-0.427658	-1.04623	-1.62519
405-5039	0.533229	-1.2736	-0.942357	-1.95247	-1.21022	0.216012	-1.20894	1.3479	-0.445284	-0.388095	-1.04623	-0.463087
405-6703	1.7275	0.0659198	-2.09183	-1.45218	0.365948	-1.41457	-1.20894	0.823871	-2.55097	-1.1918	0.249223	-2.88126
405-9551	0.65046	-1.2736	-1.56118	-1.05772	-1.21022	-1.45364	-0.364956	1.01042	-2.21284	-2.37168	-1.04623	-1.29801
405-1292	-1.57967	-1.2736	-0.834766	-1.02628	-1.21022	-2.35812	-1.20894	-2.37446	-0.926842	-1.36685	-0.384254	-0.572239
405-8779	-2.65193	1.95416	1.38626	1.42416	2.36986	-2.35812	2.06259	-3.32242	0.759568	-2.37168	2.20273	1.3126
405-2346	-0.102952	-1.2736	-2.60264	-1.10521	-1.21022	2.40471	-1.20894	1.77499	-2.87855	1.8212	-1.04623	-2.88126
405-7878	-1.04401	-1.2736	-0.642231	-0.932221	-1.21022	1.25824	-1.20894	0.263848	0.187355	0.729815	-1.04623	0.596038
405-0743	-1.12167	0.137614	-1.25218	-0.743981	0.038602	0.310769	0.718406	-3.32242	-2.20323	-1.43338	0.395186	-1.13402
405-5271	-1.20675	-0.620206	-1.8048	-1.85579	-1.21022	-0.485615	0.306328	-0.383915	-2.02661	-0.678534	-0.289807	-1.4717
405-1921	0.331933	0.769952	-1.05827	-0.887836	0.333005	1.35076	-1.20894	0.347763	-1.89006	1.26345	0.738519	-0.966744
405-6729	1.84229	0.319205	0.20083	-0.0996328	0.489091	0.0544955	-0.13844	-0.363483	0.359682	0.775536	0.957385	-0.106339
405-1305	-0.342562	0.456336	0.10516	0.0554085	0.803363	-0.694456	0.848978	0.0680671	0.00860926	-1.1704	0.678243	-0.000588396
405-6741	-0.0110749	-0.648949	0.327161	0.682623	0.353734	-0.75914	-0.482477	-0.947797	0.348149	0.0167051	0.299829	1.04508
405-9267	-0.1893	0.860531	0.786015	1.26859	0.679128	0.41401	0.490892	-0.806481	0.766753	-0.440713	0.604218	0.811842
405-2338	0.463085	-1.2736	0.7396	-3.44498	-1.21022	-0.908426	-1.20894	1.15916	0.0207062	0.498682	-1.04623	-2.88126
405-2641	-0.417093	0.684398	-2.65922	NA	0.194713	-0.531192	-1.20894	0.142835	-2.98299	-2.37168	0.438021	-2.88126
405-6623	-1.44357	-1.2736	-3.48559	-1.47538	-1.21022	-1.64948	-1.20894	-2.36054	-2.90511	-0.578215	-1.04623	-2.88126
405-4740	-0.562083	-1.2736	-1.8232	-1.83081	-1.21022	-1.3789	-1.20894	-0.574258	-2.98153	-1.35588	-1.04623	-2.10748
405-8657	-0.885427	0.816146	0.07172	0.723985	0.826105	0.539637	1.21459	-1.22505	0.226527	0.297286	0.721576	0.919241
405-8100	-0.325336	0.0683849	0.818979	1.27309	0.548588	0.0859575	0.467187	-0.942397	0.46388	-0.826896	0.856332	0.864089
405-0584	1.14457	1.61663	1.07579	0.861638	1.543	0.241335	1.5996	1.06674	0.9835	0.932834	1.49262	0.751418
405-9151	-0.347719	0.270518	-0.121178	-0.0175534	0.13627	-0.580682	0.144709	-0.485829	0.383241	-0.660192	0.335063	-0.128784
405-1052	-1.27147	0.707862	0.392943	1.21379	-1.21022	-0.990168	-1.20894	-1.1062	0.9835	-0.967201	0.529867	0.56494
405-2721	0.216613	-1.2736	0.701583	0.311272	-0.458896	-0.0610264	-1.20894	-0.837359	0.218177	-0.569046	-1.04623	0.265974
405-6520	0.575662	-1.2736	1.00885	0.936609	-1.21022	-0.287404	-1.20894	0.440349	0.298468	-0.353376	0.00133981	0.895305
405-5368	-0.561296	0.322231	0.507863	-0.113271	-1.21022	-0.375859	-1.20894	-0.0250767	0.7637	-0.901508	0.0695306	0.109934
405-0594	-0.299691	-0.499486	-2.50497	-1.81539	-1.21022	-0.570942	-1.20894	-1.28496	-2.0245	1.08179	-1.04623	-1.4995
405-5709	-1.52087	-0.368724	-0.44227	0.401713	0.110946	-2.35812	-1.20894	0.00410123	0.729984	-2.37168	-1.04623	-0.794546
405-5593	0.377878	-1.2736	1.24839	1.30511	-0.157032	1.53805	-1.20894	0.318572	0.918019	0.113206	-1.04623	1.01987
405-6232	0.880622	0.0176325	0.681792	0.309947	-0.571531	0.443405	-0.192613	1.23575	0.0358746	-0.477139	0.24549	0.795903
405-3763	0.325009	0.590296	0.532821	0.688573	0.993775	0.357872	0.669564	0.21797	0.624587	0.326571	0.897333	0.448792
405-6645	-1.11378	-1.2736	-2.18313	-1.83993	-0.294691	-0.41366	-0.436276	-0.359335	-2.42101	-0.890013	-1.04623	-2.88126
405-7925	0.430495	0.779051	1.27678	0.727639	-1.21022	-0.501954	0.960532	-0.866929	0.888023	0.506374	0.211141	0.450566
405-9873	0.115291	0.0926412	0.745719	0.647709	0.257868	0.855033	-1.20894	-0.749425	0.72846	0.329284	-0.286308	0.512453
405-3108	-0.288621	0.338381	-2.21503	-1.95771	0.660582	0.117374	0.915511	-0.37631	-2.60415	-0.732728	0.544476	-2.88126
405-5555	0.523441	1.22841	1.0912	0.716729	1.02059	0.569124	1.30599	0.159871	0.836854	-0.25529	0.8266	0.688054
405-5364	-0.454946	-1.2736	0.661347	0.445782	-1.21022	0.608911	-1.20894	-0.38081	0.924999	0.416471	-1.04623	0.423328
405-1454	-1.52469	-1.2736	0.148879	-0.3931	-1.21022	-2.35812	-1.20894	-1.03191	0.0904597	-1.11026	-1.04623	0.259428
405-7632	-0.766916	-1.2736	0.441463	-0.0515162	-1.21022	-0.100787	-1.20894	0.382281	0.735387	-0.0238852	-0.430533	-0.9695
405-0791	-1.7951	-1.2736	0.00384767	0.190343	-1.21022	-0.405388	0.663854	-0.822455	0.229794	0.0781523	0.116499	0.658396
405-6773	-2.65193	-1.2736	-1.68813	-2.57193	-1.21022	-0.452135	-1.20894	-0.499357	-0.687191	0.663397	-1.04623	-0.764662
405-3003	-1.62912	-1.2736	-0.474532	-1.03903	-1.21022	-1.40654	-1.20894	-0.114303	0.360676	-0.74156	-1.04623	-1.55112
405-7259	0.675377	-0.608982	0.201918	0.360117	-1.21022	1.06006	0.104331	-0.309258	0.735873	0.773364	-1.04623	0.374841
405-0337	-1.27147	1.4351	0.744947	0.193328	1.30813	-0.811335	1.45482	-1.62262	0.398975	-0.610552	1.63457	1.11351
405-3962	-0.113312	-1.2736	0.224459	0.104412	-1.21022	-0.0509273	-1.20894	1.54421	0.805543	-0.269343	-1.04623	0.223334
405-9459	-1.60617	-0.176055	-2.28964	-2.00246	0.0603489	-2.35812	0.544139	-0.520154	-2.74857	-2.37168	-0.453588	-2.88126
405-0478	0.0901347	-0.258241	0.203944	0.902616	0.248715	-0.453704	-1.20894	-0.471553	0.179401	-1.14208	-1.04623	-0.213202
405-4247	0.716319	-0.0962711	0.497042	-0.223734	-0.427458	1.09001	0.515662	0.350513	0.390429	0.0503625	-0.357267	-0.0380509
405-4089	0.550853	1.71652	0.0521169	0.142476	1.28953	0.426665	0.859294	-0.615303	0.668905	0.701253	1.62277	0.25948
405-5365	0.50035	-1.2736	0.477246	0.752314	-0.516664	-0.280092	0.549068	-0.36904	-0.0671171	0.797637	-0.272455	1.08608
405-3522	0.171547	-1.2736	0.325671	0.839504	-1.21022	1.49664	0.189941	1.41312	0.477835	1.67629	-1.04623	0.370679
405-3277	0.838422	-1.2736	0.26012	0.509729	-0.516664	0.660443	-1.20894	0.0560321	0.603265	0.448847	-0.279353	0.503399
405-7791	-0.406809	-0.452029	0.134953	0.223786	-1.21022	-0.682588	0.289479	-0.171627	0.260427	-0.574037	-1.04623	-0.453011
405-7815	-0.5181	0.429711	-2.19275	-3.44498	0.893383	-0.214679	-0.0525687	0.0427385	-3.13517	-0.305682	-0.0976031	-2.88126
405-4117	-0.503081	-1.2736	-0.318506	0.577297	-1.21022	-0.178076	-1.20894	-0.182237	0.523296	-0.26382	-1.04623	0.262397
405-8938	-1.56169	1.04501	-1.07417	0.610824	1.60366	-0.150295	1.3339	-0.26053	0.606887	-1.22317	1.41877	-0.481238
405-3845	-0.0191562	0.310062	0.286445	0.340124	0.384365	-0.30151	-0.316998	-0.426938	0.236815	0.206216	0.476669	0.745178
405-7139	0.348032	-0.39701	1.12705	0.328419	-1.21022	0.200015	-1.20894	-0.39443	0.429751	-0.286096	-1.04623	0.392044
405-4002	0.09315	0.713909	0.075816	0.142606	0.457455	-0.0274001	0.660985	-1.12947	-0.473778	-0.717218	0.80068	-0.00252122
405-7756	-0.184287	-0.0833612	-1.69246	0.342681	0.250553	-0.336605	-1.20894	-0.803059	0.319039	-0.914307	-0.362979	0.153428
405-1752	-0.397297	0.405486	0.542401	0.513542	0.888837	-0.385362	0.324983	-1.56683	0.773257	-0.00574695	0.573599	0.267731
405-1817	1.74291	-0.0420378	0.848097	1.34759	0.0715896	1.25164	0.103412	0.683485	0.413492	1.20977	0.450609	1.03397
405-9176	-0.404083	0.617807	0.819991	1.23641	0.817766	-0.101343	0.970593	-0.307159	0.633824	-0.794167	0.945544	0.743447
405-9539	0.689114	-1.2736	0.581099	0.96692	0.09148	0.664119	0.174846	1.04568	0.809041	0.396405	0.545134	1.06775
405-8797	0.181108	-1.2736	0.152561	0.283603	-0.0514166	-0.230327	-1.20894	-0.848459	0.221737	1.1332	-1.04623	0.476134
405-5344	-1.57967	0.811473	0.480295	0.781541	0.89881	-0.963912	0.00712236	-0.180152	0.543736	-0.341403	1.4164	0.561448
405-7829	-0.277664	0.778007	-2.84295	-1.83536	0.662921	-0.643997	0.846283	-1.11545	-3.10136	-0.829044	0.915839	-2.88126
405-8395	-0.841744	-1.2736	0.325586	0.199507	-1.21022	-0.994166	-0.544961	-0.89411	0.618299	-1.63039	-1.04623	-0.0469306
405-6717	-1.24305	-1.2736	0.708579	0.824927	0.486969	-0.315815	-1.20894	-0.939464	0.93393	-0.805659	-1.04623	0.649901
405-0868	-0.592429	-0.453568	-1.32949	-1.27228	-1.21022	-0.865174	0.820843	0.214052	NA	-1.44525	-1.04623	-1.53906
405-2590	1.30939	2.16401	0.721233	0.999752	2.45525	1.25868	1.36535	-0.261282	0.704746	1.29029	2.1678	0.996634
405-8957	-1.47969	-0.68075	-1.87019	-1.1383	-1.21022	-1.48774	-1.20894	0.0218975	-2.67096	-1.62086	-0.288056	-1.74372
405-1966	0.110222	0.54123	0.857888	0.46825	0.503116	-1.33692	0.0541901	-0.587641	0.9835	-1.43732	0.573599	0.848851
405-3117	0.49591	0.24107	0.276467	0.0148127	0.396179	1.47748	0.497297	-0.666252	-0.548119	0.508925	0.322341	0.279911
405-3781	1.09179	0.942748	0.801338	0.545712	0.983562	-0.0631654	1.0081	0.791195	0.0196941	0.727769	1.05425	1.23997
405-9628	0.9856	-0.111421	0.871799	0.460189	0.193737	0.48581	0.469587	-0.494302	0.715629	0.89292	0.0752598	0.726412
405-0018	0.700471	1.52157	0.705534	0.631362	1.27174	0.472925	1.06727	-0.446593	0.881546	0.408993	1.91587	0.454783
405-3852	0.246147	1.24106	1.07175	1.1423	1.35497	0.0161052	0.78266	-0.453835	0.785013	0.457228	1.4965	1.2001
405-5704	0.658404	-0.00626116	0.24631	0.358465	-1.21022	0.655432	-1.20894	1.1617	-0.180208	0.464652	-1.04623	0.183822
405-6160	0.396245	-1.2736	-1.26997	-1.07763	-0.351524	0.438183	-0.489812	1.16275	-1.47592	0.190395	-1.04623	-0.98035
405-1410	-0.283129	-1.2736	-0.703059	0.369867	-0.205683	1.40741	-0.382642	-0.791597	0.481374	1.57878	-1.04623	0.102096
405-7026	-0.347073	1.12578	0.391921	0.859158	-0.0336903	1.37244	1.43414	0.776037	0.810286	-0.565733	0.865866	0.481212
405-8832	-0.963528	0.300816	-0.813379	-0.725627	0.342184	-0.466349	0.208035	0.779375	-0.322199	-0.289229	0.452812	-0.3717
405-2073	1.98632	1.18243	0.292544	-0.754596	0.601943	1.0705	1.56556	2.27465	-0.862283	1.87391	-0.232199	0.174688
405-0267	-1.86618	-1.2736	-1.98934	-1.40245	-1.21022	-1.01167	0.358389	-1.26796	-1.76407	1.17891	-1.04623	-1.62789
405-1646	-0.373216	0.586791	0.490845	-0.898664	2.04751	0.507439	0.799524	1.99456	0.562272	1.55184	2.17005	-0.0857219
405-9721	-0.936493	0.327649	-0.824853	-0.122544	0.608786	0.568548	0.311391	0.547733	0.0904874	-0.616624	0.950055	0.777417
405-7514	0.249131	1.05255	0.467384	0.612799	1.20946	1.25267	1.17273	-0.55267	0.434968	0.936167	1.17329	0.561898
405-7132	-0.777432	-0.494617	-0.0571286	0.256988	-0.429391	0.66726	-1.20894	0.992828	-0.0225829	-0.211367	-1.04623	0.368207
405-0076	-0.560509	-1.2736	-2.43151	-2.37338	-0.281431	-0.647791	-1.20894	-0.639367	-2.39486	-0.702891	-0.130401	-2.32355
405-1710	0.33641	-1.2736	0.838304	0.939079	-1.21022	1.5218	-1.20894	1.45549	0.865765	1.3979	-1.04623	0.409791
405-5264	-2.65193	2.6281	0.858765	-3.44498	3.31169	-0.650646	2.79188	-1.91391	0.727257	-2.37168	3.00749	-2.27174
405-3342	-1.8377	0.704823	-0.10916	-1.87196	0.312652	-0.344336	0.263947	1.50685	-0.638006	-0.39854	-1.04623	-0.662102
405-3866	0.363896	-1.2736	0.382819	0.464849	-1.21022	2.983	-1.20894	1.33614	0.858243	1.22026	-1.04623	0.119585
405-8674	-1.00066	-0.199527	-3.48559	-3.44498	-1.21022	-0.403143	0.0334795	-1.08966	0.135168	-0.755454	-1.04623	-0.708105
405-0636	0.742385	-0.165108	-0.596322	-0.824599	0.09148	2.07257	0.360434	-0.189917	-0.470608	0.797212	-0.327438	-0.250061
405-1958	0.146449	-0.215552	0.871954	0.0514704	-0.489387	-1.2613	0.236055	-0.395573	0.672401	-0.868529	-1.04623	0.091622

## Sheet: COV2-markers-normalized
PUBID	BAMA.IgG1.NTD	BAMA.IgA.NTD	BAMA.IgG3.NTD	BAMA.IgA.RBD	BAMA.IgG3.RBD	BAMA.IgG1.RBD	BAMA.IgA.NP	BAMA.IgG1.NP	BAMA.IgG3.NP	BAMA.IgG1.S6P	BAMA.IgG3.S6P	BAMA.IgA.S6P	BAMA.IgG1.S2P	BAMA.IgG3.S2P	ICS.CD4.EM	ICS.CD8.EM	ICS.CD4.N	ICS.CD8.N	ICS.CD8.ORF3	ICS.CD4.ORF3	ICS.CD4.ORF7	ICS.CD8.ORF7	ICS.CD4.S	ICS.CD8.S	VSV.ID50	BCP.IgA.Mem.RBD	BCP.IgG.Mem.RBD	BCP.IgM.Mem.RBD	BCP.Tot.RBD	BCP.IgA.Mem.S	BCP.IgA.Tot.S	BCP.IgG.Mem.S	BCP.IgG.Tot.S	BCP.IgM.IgD.Tot.S	BCP.IgM.Mem.S	BCP.IgM.Tot.S	BCP.Tot.S	MSD.IgG.NP	MSD.IgG.RBD	SECABA	tADCC	iADCC	ADCP	ACE2
405-6199	-0.91642	-0.578771	-1.21268	-0.956864	-1.03206	-2.15085	0.0945674	-1.07407	-0.560437	-1.95961	-1.12394	-0.0891538	-0.148631	-0.213341	0.329416	-0.495151	-0.404259	-0.478736	0.446126	-0.0678145	0.0131651	-0.644301	-0.739441	-0.734505	-0.383255	0.932949	0.689925	1.60674	0.307685	1.21112	0.832411	1.05422	0.767222	0.994933	2.11821	2.15202	1.00215	-0.0259409	-0.262987	0.108417	-1.10381	-0.510759	0.725535	-0.977884
405-4910	-0.580934	0.136302	1.29205	0.185492	1.17688	-2.20526	0.798899	-2.331	0.32752	-1.96457	1.69073	0.400383	-0.806097	1.19353	-1.14298	-0.317777	-0.448874	-1.13033	-0.699921	-0.815158	-0.936979	-0.579582	0.359796	-0.791135	-0.129292	0.261163	0.722517	-0.740866	-0.175807	0.62957	-0.221254	0.722473	0.129102	-0.162568	1.39513	0.886898	-0.0918227	-0.269908	-0.130326	0.161003	-1.44794	-0.286042	0.966577	-0.908935
405-5956	-1.08224	-1.11115	-1.18052	-0.784197	-0.62567	-1.09573	-1.05107	-0.225597	-0.331591	-0.622588	-0.388628	-0.615863	-0.497011	-0.0601506	0.094973	-0.2632	0.346833	-1.14572	-0.683796	0.794867	1.18799	-0.559669	0.726086	-0.80856	-0.899146	-0.948745	0.972185	1.69145	1.07126	-0.369472	-1.21761	0.720685	0.882494	0.0125195	-1.94905	-1.19887	0.475723	0.328632	-0.488971	-0.76909	-1.41776	-0.723009	0.182727	-1.01418
405-2218	-0.0798215	0.269556	0.675116	0.468109	1.06151	1.01522	0.635887	0.616534	0.276311	0.262131	0.557748	-0.216868	0.711399	0.702961	0.655041	-0.436027	0.804993	0.16776	-0.734859	0.563054	0.234252	-0.622728	0.766446	-0.0992735	0.318818	2.12558	0.281873	-0.551431	0.0162319	0.985931	0.832023	0.258442	0.0779365	0.191921	0.744462	0.404596	-0.109739	0.487925	0.731675	0.205773	1.16488	-0.0993024	0.435666	0.129817
405-6107	-0.717239	-0.572472	-1.77084	-0.0107051	-2.22042	0.098215	-0.433776	-0.117924	0.183103	-0.174051	-2.00738	0.132414	0.374935	-0.291471	0.0447303	2.89158	0.678635	0.0207095	0.65383	0.835592	0.477402	-0.559669	1.01722	-0.80856	0.0453834	-0.239184	-0.00959342	-0.828298	0.152194	-0.408219	0.249595	-0.102122	0.466181	-0.173129	-0.290989	0.437896	0.204801	0.397112	0.6094	0.162633	-0.447581	-0.812927	0.337686	-0.0183366
405-2741	0.896067	0.434517	0.250071	-0.188686	0.6554	1.00583	0.62098	0.814312	0.330206	0.808825	0.750569	0.711948	0.703648	0.178614	0.838836	-0.417834	0.458896	0.908941	1.66175	0.233533	0.515105	-0.61609	0.835014	0.631131	0.782769	-0.846445	0.331212	0.145279	-0.339947	-0.387993	-0.998111	0.200283	-0.0563884	0.01525	1.27794	1.1492	-0.22264	0.585002	0.606813	0.348897	1.1577	-0.125067	0.279175	0.323317
405-5087	0.482822	0.505067	0.926279	0.379099	0.537176	0.8651	0.876921	0.758635	0.750789	0.0244075	0.34025	-0.011418	0.634473	0.309969	0.893604	-0.326873	0.449362	-0.517252	-0.702608	1.60051	0.602167	-0.582901	0.842134	0.789804	0.733148	-0.906621	0.683345	-0.726294	-0.000102201	0.845089	0.431132	0.426846	0.0493062	0.263039	0.854997	0.430814	-0.0709613	0.594634	0.46978	0.174583	0.749867	0.0749519	0.129552	-0.111089
405-7721	-1.55663	-0.0474323	0.124626	1.28134	-0.370232	0.976251	1.1694	0.811039	0.809431	-1.34074	-0.203017	1.25658	0.709461	-0.309875	1.48166	-0.431478	0.970397	-0.306087	-0.733515	1.20683	1.46882	-0.621068	0.970679	0.746572	0.765626	0.727269	0.775692	-0.558717	0.682389	-0.0288518	0.0373446	0.515509	0.758058	-0.676841	0.547592	0.791974	0.366648	0.735723	0.617246	0.389524	1.72498	-0.589375	0.241849	0.851084
405-0031	-1.54289	-0.880059	-0.68772	-0.913527	-0.126446	-0.277005	-0.0447594	0.261214	0.595314	-0.794567	0.13542	-0.631842	0.257319	0.310832	-0.38727	-0.335969	0.242391	-0.58131	-0.705296	-0.836448	-0.112004	-0.58622	0.0203073	0.553646	-0.61546	-0.126453	-0.540627	0.510559	-0.305904	-0.150175	-0.115021	-0.814156	-0.724698	-0.106659	0.263084	0.438987	-0.760372	0.040379	-0.337556	-1.25078	-0.435008	-0.81777	-0.0240369	-0.957014
405-6229	-0.496779	-1.50005	-1.74333	-2.26955	-2.16563	-1.19118	-1.68954	-1.31929	-2.73246	-0.235553	-1.92187	-2.00493	-1.54885	-2.66408	-1.22943	-0.499699	-1.32979	-1.07904	-0.753671	-1.02805	-1.01597	-0.64596	-1.74915	-0.733053	-1.85561	-0.792286	-2.00639	-0.449427	-2.26974	-1.80693	-0.881903	-3.31911	-2.28921	-1.57142	0.937411	-0.521487	-2.20519	-2.56724	-2.18956	-2.16777	-0.887767	-0.945559	-2.68925	-0.977963
405-3328	0.835859	0.432528	1.11241	0.650525	1.11883	0.628254	0.642947	0.674334	0.846068	0.399851	0.91961	0.210785	0.575964	1.19116	-1.14082	-0.313229	-1.35661	-1.13162	-0.698577	-0.0406629	-0.067878	-0.577923	-0.133296	-0.792587	0.422689	0.338765	0.753902	-0.748152	0.424358	0.209108	-0.0102859	0.573347	0.489671	0.00293542	0.542413	0.449932	0.164718	0.929539	0.380901	0.33516	-0.685726	0.107652	0.626047	-0.0511202
405-1375	1.08898	1.4012	1.30686	1.48398	1.87288	0.691185	1.01481	0.420208	0.995579	0.726149	1.73678	1.3809	0.715274	1.25973	1.02241	1.33815	0.869057	2.00566	2.29162	0.327168	1.16746	2.1755	1.28523	0.482331	1.39738	1.42569	0.275668	1.43647	0.815619	1.30242	2.24394	0.529532	1.01367	0.927537	1.43245	2.55339	1.21482	0.674917	0.917419	0.612659	1.25741	0.927086	-2.21553	1.54095
405-9222	-0.381442	0.102016	0.692277	0.733773	0.952441	-0.37071	-0.0719993	-0.115362	0.985705	-0.436188	0.606299	0.997478	-0.272769	1.08032	0.712177	-0.513344	0.272708	-0.287312	-0.757703	1.81199	-0.132309	-0.650939	0.136079	-0.728696	0.0251349	-0.783259	0.165612	-0.427569	-0.00137432	-0.118677	-0.862535	0.177691	0.304248	-0.710822	-1.34411	-0.482407	-0.261731	0.17484	-0.0585634	-0.0712876	-1.03195	-0.533807	0.55243	-0.592366
405-5200	1.07414	0.675742	0.974973	0.700397	0.891158	0.997084	0.868152	0.824129	0.721138	1.06998	1.03859	0.789724	0.68621	0.588525	0.612796	1.24884	0.750307	0.273292	-0.71739	-0.884349	1.24562	0.0318521	0.320131	1.89141	0.802083	-0.873524	0.653707	-0.646148	0.204466	-0.335721	-1.05621	0.715114	0.729988	0.438961	0.116395	-0.873207	0.533422	0.924099	1.16394	0.922745	1.88129	0.784866	0.513406	1.67844
405-0379	1.08571	1.0879	0.145531	0.504587	-0.163362	0.739375	-0.0818343	0.112587	0.387544	0.886616	-0.261252	0.487596	0.724961	0.0951088	0.887201	-0.467863	0.724978	0.123463	-0.744265	0.72814	0.632035	-0.634344	1.22567	0.132349	1.16298	-0.813347	0.848853	-0.500429	0.779464	-0.0841827	-0.927095	0.77504	0.856262	0.852053	1.066	1.22397	0.858649	0.929079	1.19661	0.838927	0.154727	2.24705	0.789101	1.29364
405-1584	0.882243	1.50031	0.922908	1.42629	0.908738	1.03754	1.78825	0.792495	0.335411	0.832786	0.752372	1.41615	0.742399	0.613995	0.991653	-0.508796	1.55604	-1.07647	-0.756359	-0.0660006	0.248971	-0.649279	0.656504	0.0694116	0.795421	1.23632	0.775093	-0.434855	0.71966	0.913932	1.30484	0.563384	0.832235	-0.442727	-0.491236	-0.495433	0.625099	0.71398	0.791809	0.840055	0.918739	0.4739	0.0936677	1.08797
405-3830	0.25702	0.144547	0.351982	0.676327	0.263312	0.816257	1.67167	0.801222	0.571877	0.655209	0.589266	0.274882	0.726899	0.341599	0.305907	-0.472411	0.738222	-1.08673	0.203584	0.308805	0.998532	-0.636004	0.825759	0.651877	0.176565	1.00117	1.03265	-0.493143	1.54315	1.26628	2.15163	1.22496	1.75176	3.05006	0.545353	1.10314	2.55243	0.411412	0.654766	0.441853	0.791181	-0.00152914	0.537116	0.463689
405-6428	0.822286	-0.395207	-0.367468	-0.57127	-0.360991	0.363094	0.730805	0.816494	0.562332	0.91669	-0.522085	-0.463337	0.300915	-0.529116	-0.293307	-0.408738	-0.251153	1.10085	1.92216	-0.921606	-0.976476	1.98385	-0.171449	-0.762094	0.1207	-0.852462	0.243578	-0.595147	0.0681191	-0.358822	-1.01102	0.18273	0.42596	0.0436614	-1.59709	-0.78202	0.0957947	0.621892	0.0859617	0.23239	1.2107	-0.881701	0.355423	-0.120552
405-4276	-0.533355	1.40429	0.851951	1.12165	0.238648	0.999874	0.961814	0.821948	0.582046	-0.511235	0.619953	1.18873	0.690086	0.562505	0.681792	1.89066	0.559126	-1.1111	-0.720077	0.657834	0.672718	-0.604474	0.213962	-0.769354	0.900714	-0.867506	-0.203288	-0.631576	-0.642098	-0.485002	-1.0433	-0.296196	-0.231979	-0.141498	-1.65208	-0.847153	-0.659936	0.578202	1.03938	0.931709	1.3432	-0.364764	0.413708	1.53859
405-8444	1.09422	0.8065	0.686709	0.463299	0.435193	0.826138	0.564582	0.547526	0.614881	0.966442	1.19379	0.445153	0.699773	0.273355	1.38017	-0.408738	0.291115	1.18662	1.36591	1.0175	1.00387	1.73936	0.316424	-0.762094	1.47542	1.50205	1.51317	2.21604	2.34119	0.369614	0.93656	0.5613	1.01778	0.658645	0.915237	1.76599	1.21749	0.490438	0.959489	0.886263	0.310048	2.78953	0.00291041	1.47293
405-3804	1.10011	0.937711	1.29787	0.356881	1.0876	0.854063	0.663803	0.610396	0.907935	0.72716	1.28254	0.406986	0.682335	1.20593	0.52	-0.367806	0.807624	0.286901	-0.714702	1.54571	1.4544	-0.597836	0.870079	0.401699	0.76581	0.89642	0.138482	-0.66072	0.145586	0.475315	0.824554	0.501104	0.754555	1.34122	1.17757	1.91651	0.934648	0.709432	0.661919	0.857472	1.36835	-0.185002	0.215807	0.969972
405-8685	-0.746424	0.53069	0.214771	0.655885	-0.331661	-0.645025	1.16221	0.424498	-0.186169	-0.400942	-0.5593	0.203399	0.67071	-0.294326	1.20329	-0.340517	0.965772	-1.12392	-0.70664	0.762259	1.13706	-0.587879	1.05602	-0.783875	1.38821	1.73563	1.863	2.25068	2.85533	0.692473	1.79297	0.9458	1.65119	0.9006	0.907384	2.25865	1.99981	0.669832	0.762373	0.657795	0.206297	1.37304	1.08545	0.859445
405-7673	-0.627583	0.407338	-0.232003	0.931441	-0.127349	-0.21247	1.38898	0.58145	-0.491969	0.376683	0.398533	0.738545	0.622025	-0.458231	0.100164	-0.440575	-1.3383	2.39067	2.49156	-0.958862	-0.9903	2.76103	-0.601831	-0.751929	0.913973	2.61864	2.26231	4.22616	3.02848	1.35309	1.76541	1.31467	1.49282	1.41309	2.33449	3.35043	2.1545	0.279651	0.518772	0.595583	0.33475	0.0824791	0.664981	0.426543
405-9024	1.10076	1.39741	0.403452	0.842081	0.596778	0.992898	0.442321	0.81482	0.219043	0.965455	0.581094	0.347266	0.680398	0.224339	1.37467	-0.363257	0.966098	1.47979	1.53471	1.24553	1.60238	1.64399	1.02125	-0.0840003	1.36999	-0.882551	-0.0761001	-0.668006	-0.240172	-0.45804	-1.07558	0.00521406	0.0708438	-0.341207	0.370001	0.40992	-0.339709	0.577908	1.4158	0.812814	1.55655	0.601763	0.508651	1.61815
405-9106	1.09553	1.11719	1.01512	1.2623	1.19421	1.00406	1.05602	0.818675	0.944024	1.07062	1.11533	1.38246	0.695898	0.899528	1.98844	1.87248	2.09984	2.26985	3.59531	1.62928	2.55878	3.61877	1.65427	-0.0426521	1.12725	1.58972	0.705643	1.70451	1.80463	0.618538	1.66522	-0.277304	0.361853	-0.387967	0.403491	1.40101	0.356275	1.50677	1.10963	0.680221	0.810948	0.550529	0.431474	1.66004
405-1833	1.10272	0.84265	1.29575	0.930768	0.510759	0.988713	1.2217	0.830674	0.887313	0.267103	1.41818	1.05459	0.674585	0.906845	1.2816	-0.349613	-0.569147	-1.12136	-0.709327	1.83884	1.69224	-0.591198	1.30948	-0.780971	1.50251	-0.891577	0.233143	-0.689864	-0.00152993	-0.858422	-1.09495	0.790589	0.998367	-0.527831	0.292332	0.457534	0.692236	1.54412	1.57518	0.964207	1.37734	1.05323	0.469125	1.79439
405-7294	1.09553	1.57665	0.874125	1.43829	0.754303	1.00406	0.288026	0.818675	0.171359	1.07062	0.750657	1.38246	0.695898	0.607497	0.243025	-0.399642	-0.537097	1.66238	2.40118	-0.0816992	0.580537	2.6121	-0.0836614	0.177011	1.70458	1.54832	0.52323	-0.609718	0.516304	1.1395	1.54487	0.659388	0.811554	-0.375174	0.483324	0.581419	0.788394	0.292902	1.65177	0.920387	1.31221	1.00012	0.597695	1.82089
405-9332	0.0599282	-0.849575	-0.585691	-1.20884	-0.251081	0.0125122	-1.26651	-0.332001	-0.732093	0.174799	-0.687732	-0.864851	0.35227	-0.407118	-0.12246	-0.385998	0.147222	0.967792	0.696268	-0.894994	-0.966602	1.15977	-0.365711	-0.769354	-0.347219	-0.867506	-0.793974	-0.631576	-0.178263	-1.04701	-1.0433	-0.473982	-0.453208	0.596923	-0.187599	-0.847153	-0.234169	-0.781535	-0.335758	-0.465445	-0.483969	-1.02759	0.44025	-0.830288
405-4330	1.10469	0.762409	1.29416	0.360055	0.968877	0.886859	1.36883	0.356771	0.871846	1.04377	1.37832	0.223047	0.668772	1.20298	1.76481	-0.335969	1.23174	1.54584	1.80856	1.3595	1.2639	1.92027	1.12522	0.783413	1.19515	0.0404047	0.994867	1.84771	1.60502	0.084307	1.03011	0.881926	1.63503	0.657918	1.34355	3.03632	1.92455	0.623317	0.805035	0.82013	0.0872706	1.1964	-2.36277	1.50983
405-0917	-0.0798638	-0.219237	0.452549	0.318629	0.918363	-2.20386	0.0782054	-1.37622	0.333233	-1.96445	0.213546	0.11399	-0.390899	0.360964	0.133897	-0.322325	0.565681	0.246354	0.56309	-0.82048	0.441111	0.358602	-0.0674955	0.551406	-0.218064	1.5313	1.04824	2.1808	1.30327	0.35671	-1.13369	0.00931464	-0.464553	-0.186064	0.209505	-1.02953	-0.354187	-0.0773176	-0.0599505	-0.096386	0.307448	-0.21987	0.865236	-0.637507
405-5646	1.10272	0.923983	1.00376	0.655842	0.741954	0.988713	0.331366	0.830674	0.211168	1.06922	0.901757	0.543976	0.674585	0.5966	0.860314	-0.349613	0.232996	-1.12136	-0.128287	-0.852415	0.544844	-0.591198	-0.0463299	-0.780971	0.872665	-0.181918	0.193634	0.157439	0.121491	-0.365774	-1.09495	0.144444	0.0690175	0.556175	-0.475288	-0.951366	0.034664	0.903612	0.912307	0.833722	1.5552	0.470042	0.485445	1.48761
405-7949	1.09095	0.952953	0.824083	1.1287	0.557455	1.00707	0.528279	0.811039	0.21106	1.03268	0.423123	1.0461	0.709461	0.363974	0.82084	-0.431478	1.22832	1.6143	1.20293	0.994738	1.53454	1.75936	1.1651	0.688899	0.842881	0.396084	0.78079	0.196083	0.576854	0.232521	0.268357	0.781833	0.956548	0.649948	0.228076	-0.716887	0.880245	0.729029	0.77546	0.852527	2.04837	0.284116	0.392399	1.10568
405-7906	0.452423	-0.224077	0.124525	-0.314718	0.296779	0.132065	-0.788677	0.120061	-0.164162	0.0857268	0.115273	0.221607	0.397169	0.402398	0.105441	-0.38145	0.826915	1.82002	1.71525	-0.889671	-0.243556	2.08973	0.222249	-0.770806	-0.200289	-0.870515	-0.0383149	-0.638862	0.186198	-0.283576	0.298525	0.115156	0.698749	-0.543676	-0.0124393	0.64392	0.350328	0.227802	0.127001	0.451044	0.981628	-0.171459	0.754971	-0.0573125
405-1278	1.10011	1.26831	0.967787	0.85576	0.580455	0.994293	1.51856	0.826311	0.692308	1.06973	0.684541	0.515867	0.682335	0.500164	1.67888	2.53055	1.42087	0.0301042	0.163844	1.28986	1.83766	0.245784	1.31151	-0.0247382	1.81729	0.147964	0.632555	-0.66072	0.367849	-0.0379159	-0.00603159	0.740101	0.935338	-0.141969	0.343727	0.487818	0.706291	0.835635	1.16584	0.980141	1.57856	0.88117	0.476922	1.71358
405-7748	1.09749	0.212121	1.14366	0.703065	0.831787	0.999874	1.19526	0.821948	0.637516	1.07024	0.988245	0.682394	0.690086	0.804606	1.47007	2.67994	1.13576	0.772896	0.00984755	1.78473	0.980893	0.217628	1.07233	0.259709	0.326872	-0.867506	-0.437913	-0.631576	-0.581121	-0.0135155	0.924393	-0.195798	0.531971	-1.64414	-0.527697	0.115673	-0.0258912	0.752544	0.763539	0.94041	2.4589	-0.262001	0.337393	1.01182
405-5241	1.0844	1.15521	0.8171	0.671872	0.973279	0.753524	-0.10581	0.482981	0.635414	0.86706	0.754811	0.725597	0.728837	0.903126	1.33692	-0.476959	1.11321	1.28819	0.803673	-1.00144	0.76819	1.38136	0.581844	0.603162	0.881439	1.71527	0.827256	-0.485857	0.567602	1.19027	0.950992	0.79749	0.576047	0.31071	-0.257236	-0.58662	0.35871	1.01356	0.422253	0.635847	0.667663	0.429454	0.997483	0.862596
405-4541	1.09814	1.54223	1.1536	1.40212	1.08472	0.998479	0.947163	0.823038	0.923401	1.07011	1.2908	1.35132	0.688148	1.07818	1.79739	2.83231	2.13144	-0.0469388	0.651195	2.44511	2.53204	-0.602814	2.432	1.66086	1.48204	2.15663	1.05048	-0.638862	1.21062	1.52639	2.21387	0.95025	1.19689	0.722972	0.720203	1.10934	1.32953	1.09139	1.65947	0.983648	1.33736	0.332083	0.484302	1.81718
405-4945	-1.53831	-1.12057	0.100015	-1.01091	0.270363	0.0272126	-0.0592008	0.345685	0.24876	-1.35298	0.0703491	-0.917888	0.113596	0.168014	-1.1365	-0.304133	-0.74769	0.0793976	-0.69589	-0.799191	-0.931054	-0.574604	-0.234806	-0.795491	-0.64119	-0.921665	-0.396556	-0.762724	-1.08496	-2.02537	-1.15951	-0.31337	-0.501059	0.242933	-1.85006	-1.08163	-0.544346	-0.137347	-0.159797	-0.140321	0.979387	-0.487129	0.189557	-0.747327
405-5168	1.09029	1.64014	0.21468	1.51065	0.0408598	1.01522	1.64905	0.809949	0.396124	1.07164	0.239144	1.44474	0.711399	0.070696	1.37125	2.13004	1.44335	0.827689	1.23728	0.481344	1.33409	1.49045	1.10472	-0.753382	1.51166	2.21647	0.115192	1.42416	0.274719	1.90759	1.99165	0.379651	0.126214	-0.394866	0.404614	-0.70386	0.175995	0.968491	1.58625	0.976638	1.16488	0.679132	0.487919	1.8328
405-6894	1.10796	1.42584	1.29152	0.847018	1.62117	0.977552	1.28221	0.839401	0.846068	1.0682	1.5103	0.688714	0.659085	1.19116	1.28137	2.76425	1.51198	0.186332	1.23602	1.82372	1.2757	1.27983	1.25788	1.61799	0.783401	0.698904	0.60223	-0.748152	0.698721	0.710603	0.802299	0.806215	0.814612	0.431173	0.889862	1.11854	0.804351	1.31189	1.15196	0.921241	1.84805	-0.390751	0.462369	1.38373
405-9115	1.08179	0.605784	1.24467	0.906087	1.44632	0.732808	0.172244	0.446371	1.05229	0.626855	1.16421	1.16213	0.736587	1.28574	0.837435	0.810493	0.451914	0.725492	-0.177284	-1.02273	-0.135234	-0.644301	0.51007	1.09874	0.318917	-0.795294	-0.360901	-0.456713	-0.955493	-1.81201	-0.888359	0.146345	-0.104411	-1.54094	-1.38811	-0.534513	-0.964025	0.53021	0.632797	0.761406	1.27312	0.699282	0.996617	0.599737
405-7827	-1.53962	0.742043	1.29152	0.665338	0.938856	0.977552	0.793144	0.839401	0.846068	-0.301146	1.32246	1.12186	0.659085	1.19116	1.21161	-0.313229	0.878905	0.303097	-0.698577	1.34065	0.808529	-0.577923	0.936785	0.13812	0.451281	0.000856417	0.528452	-0.748152	0.266081	-0.206278	-0.245675	0.638621	0.785541	-0.139467	-0.122945	-1.05558	0.50258	0.650095	0.823132	0.789356	0.780859	-0.403596	0.500177	1.43056
405-6852	1.10272	1.48934	0.744937	1.32946	0.650841	0.986897	1.48376	0.830674	0.69804	0.951714	0.494281	1.29683	0.674585	0.493805	-1.15811	-0.349613	-0.388775	-1.12136	-0.709327	-0.852415	-0.950803	-0.591198	-0.739822	-0.780971	1.39137	0.0446321	0.0673589	-0.689864	-0.337282	0.944024	1.22075	0.472225	0.542153	0.00387511	-0.0699591	-0.951366	0.277106	1.35059	1.07621	0.847875	1.50669	0.585651	0.2972	1.34639
405-5675	1.09422	1.34943	1.03409	0.897591	0.839423	1.00685	1.59686	0.816494	0.665109	1.07087	0.773777	0.760994	0.699773	0.710691	1.28215	-0.408738	1.68205	2.31563	2.60097	-0.921606	1.44833	2.84133	1.34633	0.849191	1.32028	-0.00806391	1.03388	-0.595147	0.617063	-0.66274	-1.01102	0.892078	0.917414	-0.602402	0.304996	-0.78202	0.554157	1.20674	1.14089	0.962467	1.69579	0.659753	0.491817	1.66552
405-1802	1.03069	-0.408786	0.958742	0.668379	0.82882	0.97868	0.285159	0.832856	0.335675	0.980603	0.740687	0.181325	0.67071	0.66231	0.312551	-0.340517	-0.093502	1.72858	2.29883	-0.0723061	0.642202	2.73549	0.445773	-0.783875	0.21534	-0.897595	0.32099	0.162354	0.190194	-0.700482	-1.10786	0.430068	0.660807	0.502608	0.50494	0.890682	0.559649	0.533972	0.714755	0.632946	1.51119	0.116755	0.492016	0.741055
405-5696	-0.0863395	0.49972	0.14006	0.238806	0.284502	0.972061	0.649178	0.837219	0.0361019	0.728359	0.154756	0.489534	0.66296	0.161556	0.661002	-0.322325	0.876158	0.479707	-0.701265	0.645096	0.578979	-0.581241	0.584922	3.61032	0.802813	0.522853	0.504642	0.976746	0.894177	0.0616493	0.584043	0.565062	1.01283	0.733718	0.786946	1.71651	1.04265	0.872194	0.797371	0.851412	0.388296	-0.538437	0.19694	1.19211
405-3921	-0.0435995	-0.0349038	0.989104	-0.36668	0.250948	0.535963	-0.100334	0.797949	0.304613	0.223288	1.29074	-0.57718	0.387953	0.737035	-0.0176208	-0.486055	0.203988	-1.08288	-0.74964	-0.0380948	-1.01005	-0.640982	-0.183259	-0.737409	0.0480899	0.762322	0.608854	-0.471285	0.719457	0.781347	1.13634	0.351979	0.600236	0.488709	-0.821057	-0.560567	0.52047	0.598535	0.417983	0.332213	0.905715	0.0659649	0.464479	0.0275735
405-4576	1.09356	1.00985	0.495017	1.10303	0.337202	1.00037	0.273528	0.304902	-0.100566	1.071	1.21264	0.882885	0.701711	0.516236	1.025	-0.413286	0.798235	1.59534	2.46367	0.201654	0.815867	2.53635	1.10605	1.63024	0.785433	1.11688	1.21925	2.17984	1.73149	-0.242366	-1.00457	0.20479	0.154185	0.534231	0.497722	0.29074	0.224152	0.228135	0.818853	0.782874	0.0684917	1.74585	0.911775	1.28642
405-6416	0.212044	0.881716	0.343131	0.608724	-0.262671	0.765952	0.174209	0.107247	-0.0180854	0.214911	-0.369694	0.68734	0.622657	-0.359074	-1.13218	-0.295037	-0.613525	-1.13675	-0.693202	-0.788546	-0.927104	-0.571285	-0.282887	-0.798396	0.763454	-0.927683	-0.166354	1.14831	-0.0865928	0.399122	0.539634	0.0706676	0.124748	0.305468	1.22877	1.85172	0.260716	-0.360116	0.521825	0.253348	0.611977	-0.198143	0.0450259	-0.0302115
405-3058	1.04585	1.16576	0.894408	1.24742	0.619889	0.997084	1.40093	0.824129	0.918246	1.06998	0.981814	0.837534	0.68621	0.662096	1.79617	1.08236	2.17712	0.823373	1.13432	1.72129	2.51856	1.26744	1.27597	2.06464	0.73015	-0.873524	-0.785624	-0.646148	-0.897297	-0.657609	-1.05621	-0.34592	-0.258757	-0.915847	-1.67408	-0.873207	-0.809248	0.845948	0.993325	0.778959	2.62509	0.694948	0.624296	1.27863
405-4081	-0.237224	0.501714	0.053737	0.159817	0.296544	0.247053	0.430484	0.3554	0.326763	0.0162257	-0.30191	0.137576	0.0529907	-0.178238	-1.14947	0.510779	0.143805	-1.12649	-0.703952	-0.831125	-0.942903	-0.58456	0.469284	0.130687	-0.00924112	-0.903612	-0.0872249	-0.719008	0.27433	-0.244682	-0.0356874	-0.158977	0.114605	0.844009	-0.507297	-1.00347	0.140899	-0.185129	-0.0261018	-0.0728502	0.399974	-0.583359	0.322425	-0.280561
405-0932	1.09814	0.0703571	1.12646	-0.0784395	1.01597	0.908273	0.326024	0.569973	0.18756	0.665224	1.01622	0.238518	0.688148	0.824413	-0.0680235	0.524853	0.0236881	-1.11238	0.326592	0.422492	0.43076	-0.602814	0.93059	-0.770806	0.633169	-0.870515	0.942521	-0.638862	0.423838	-0.524448	-1.04976	0.88552	0.676344	-0.236271	0.456535	-0.86018	0.416161	0.657469	0.709519	0.807775	1.01397	-0.091817	0.470529	0.634497
405-0796	0.796449	-0.558395	0.35682	-0.49987	0.152527	-0.376017	0.369012	0.719221	0.472919	0.491941	0.377774	-0.321445	0.203265	0.521106	0.389304	1.68539	0.258234	0.736692	-0.750984	0.509182	0.235661	-0.642641	0.58613	-0.112272	0.541028	-0.798303	0.250919	-0.463999	0.0810744	0.484121	0.71294	0.494574	0.75043	-0.204608	-0.128806	-0.54754	0.533468	0.96352	-0.111949	0.192587	-0.0424542	-0.656573	0.158273	-0.294141
405-0319	-0.120953	0.0987544	0.520379	-0.0757891	1.86129	-0.489845	0.12259	0.170423	0.53665	-0.612386	1.71869	-0.0728445	-0.22035	1.23372	-1.17972	-0.395094	-0.0250774	-1.10853	-0.722765	-0.905638	-0.970551	-0.607793	-0.305112	-0.0144102	-0.322283	1.02157	0.140836	0.333695	-0.344818	0.896726	0.885356	0.150662	0.0508421	-0.270382	0.637736	0.4672	-0.222012	0.0412402	0.295065	-0.435556	-1.10291	-0.872123	1.16519	-0.15919
405-8155	-1.56383	-0.250455	-0.811722	-0.988929	-0.336042	-1.047	0.508239	0.632712	0.0586222	-1.26304	-0.0693156	-0.235693	-1.10483	0.3104	-1.22078	-0.481507	-1.33241	-1.08416	0.15591	-1.00676	-1.00807	-0.639322	-0.973739	0.824615	-1.52058	-0.804321	-0.710707	-0.478571	-1.12168	-0.28313	-0.907727	-0.361386	-0.205408	-0.790911	-0.560171	-0.573593	-0.716514	-0.161167	-0.606191	-1.31001	-1.12133	-1.09464	-0.597623	-1.0205
405-7107	-1.55663	-0.569852	-0.92386	-1.40175	-1.30975	-0.734864	-1.04538	-0.164373	-0.092059	-1.1276	-0.70946	-1.10465	-0.8335	-0.189408	-0.368981	-0.431478	0.0484112	-0.275804	0.117902	-0.948217	-0.98635	-0.621068	-0.171659	0.215001	-0.612579	-0.144278	-0.337294	-0.558717	-0.44965	-0.121874	-0.162988	-0.450587	-0.326073	-0.355505	0.286886	0.306668	-0.605971	-0.365536	-0.634594	-1.34695	-0.991518	-0.982445	-0.398674	-0.948503
405-9848	-1.57037	-1.45243	-0.817104	-0.247386	-1.16121	-1.01451	-0.253465	-0.108901	0.184902	-0.859208	-0.953448	-0.720588	-0.902681	-0.555326	-1.24239	-0.526988	0.279724	0.131962	-0.0917154	-0.216278	-1.02782	0.120029	-0.308102	1.72434	-0.357616	1.59969	-2.0195	-0.405711	-0.497247	1.61108	1.25797	-0.682809	-1.16318	-0.362817	0.639807	-0.443327	-0.51236	-0.259981	-0.547381	-0.515432	-0.59402	-0.900489	-0.153734	-0.968802
405-9839	-0.186701	-0.429576	-0.535641	-0.0604473	-0.663762	-0.0373017	-0.617272	0.223515	-0.408744	-0.0876379	-0.507438	-0.232859	0.23512	-0.0967055	-1.22726	-0.495151	-1.33045	-1.08032	-0.752328	-1.02273	-1.014	-0.644301	-1.14635	-0.734505	-0.583729	0.487733	-0.4193	0.357218	-0.78023	-0.230253	-0.888359	0.278811	0.280947	-0.253336	1.00997	1.01243	-0.122367	-0.112555	-0.447718	0.135196	-0.27916	-0.975764	0.654005	-0.650776
405-4386	-0.325644	-0.518262	0.663217	-0.605385	0.522061	-0.209413	0.161267	0.792495	0.155767	-0.046438	0.385954	-0.699246	0.0576602	0.574801	0.893527	0.409869	-0.125645	0.237184	-0.756359	0.287174	0.0957572	-0.649279	-0.0312163	-0.730148	0.159857	-0.786268	0.852719	-0.434855	-0.22226	-0.899094	-0.868991	0.889054	0.426989	-1.91874	0.459446	-0.495433	-0.234671	0.434798	0.0692882	0.29378	-0.0999472	-0.420143	0.027292	-0.287015
405-5796	-0.820882	0.273158	0.0731737	0.0176617	0.249792	-0.258422	1.53175	0.803404	0.278095	0.275861	0.205295	0.0744092	0.298979	0.156537	0.192829	-0.463315	-0.438636	-1.08929	-0.742921	-0.985474	-0.329883	-0.632685	-0.0157253	-0.744669	-0.458336	0.793078	0.276588	-0.507715	-0.121637	0.736881	0.408941	0.241997	0.0290073	0.108225	0.579572	-0.6257	-0.128057	0.376734	-0.161552	-0.359076	-0.594915	-0.42675	0.633893	-0.782971
405-8944	0.0406183	-0.270185	0.66372	-0.662084	0.60651	0.942236	-0.683544	0.653272	0.60347	0.685638	0.432412	-0.0365512	0.697836	0.386431	0.051539	-0.40419	-0.0312925	0.549999	-0.725452	-0.916283	-0.280672	-0.611112	0.461805	1.23239	0.409288	0.861949	0.682653	0.730145	0.0670254	0.670262	0.0507919	0.85686	0.474363	-0.128469	0.388174	-0.795047	0.222628	0.0272743	0.677016	0.236931	0.735938	0.187664	1.00033	0.985511
405-8098	-0.749534	-1.18476	-0.573137	-0.919637	-0.237668	-0.110027	0.841896	0.279784	0.0136142	-0.661403	-0.496063	-0.903033	-0.0765124	-0.161655	0.398383	-0.431478	0.341905	-0.205853	-0.733515	-0.205266	-0.0409972	-0.621068	-0.25706	-0.754834	-1.23415	-0.837418	0.559004	-0.558717	-0.276142	-0.603116	-0.978743	0.345222	0.0558763	-0.105218	0.443361	-0.716887	-0.216282	-0.159677	-0.264703	-0.501282	-0.409412	-1.05952	-0.00774391	-0.895935
405-6929	-0.199863	-0.780983	-1.08542	-0.893366	-0.717415	-1.08921	0.502631	-0.4907	-0.435941	-0.0946459	-0.49361	-0.515336	-0.794088	-0.0882774	-1.20565	-0.449671	-0.700264	0.518147	-0.73889	-0.969507	-0.99425	-0.627706	-0.136764	-0.749025	-1.5422	-0.825383	-0.642852	-0.529573	-1.13397	-0.745389	-0.952919	-0.292106	-0.697123	0.217561	0.535573	-0.66478	-0.590049	-0.795208	-0.865263	-1.10679	-1.27862	-1.05944	-0.150917	-1.00338
405-2287	-1.01574	-0.216799	-0.0527486	-0.239552	0.338047	-0.256958	0.47984	-0.429357	0.794513	-0.561034	0.17765	-0.00799241	-0.29182	0.338014	0.441525	-0.267748	0.680915	-1.14444	-0.68514	1.07423	0.919862	-0.561328	0.535852	0.31227	-0.393732	-0.945736	-0.531449	-0.821012	-0.526652	-2.06601	-1.21116	-0.132365	0.315314	-0.134064	-0.454124	-0.0260201	-0.0170856	-0.202444	-0.392234	0.166094	0.382909	-0.803275	0.551154	-0.913516
405-2391	-1.55401	0.591403	0.571699	0.871937	0.406717	0.634836	0.466455	0.635587	0.485936	-0.812586	0.152072	0.84736	0.520535	0.245668	0.717522	-0.413286	-0.394058	0.496321	0.690501	0.306364	0.122572	0.661963	0.204632	-0.760642	1.13353	0.625729	-0.0244207	-0.587861	0.146948	0.48509	0.869174	0.0687223	0.341769	0.445682	0.0474526	0.155096	0.234962	0.0245537	0.258062	0.381029	0.521241	-0.635692	-0.0563317	0.197814
405-4061	-0.0531686	0.174019	-0.329405	0.0133607	-0.588227	0.250613	0.0334132	-0.741137	-0.65852	-0.201911	-0.518816	0.203866	0.0602355	-0.385287	-1.20133	-0.440575	-0.298186	0.533548	-0.736202	-0.958862	-0.9903	-0.624387	-0.243336	0.5795	-0.696944	-0.8314	-0.104231	0.373439	-0.357555	0.301563	0.39175	0.0448678	0.189133	0.528756	0.140833	-0.690833	0.106736	-0.620428	-0.349064	-0.489648	-0.478582	-0.988831	-0.0497033	-0.975893
405-5457	0.159852	0.23009	-0.252296	0.705333	0.21817	-0.567737	-0.711753	-0.230816	0.107502	-0.121575	-0.313726	0.706941	-0.662703	-0.0163201	-1.19053	-0.417834	-1.34157	1.12325	1.33433	-0.93225	-0.980426	1.72761	-1.74964	0.250527	-0.6445	-0.846445	-1.39931	-0.580575	-1.0654	-0.188792	0.366759	-0.999806	-0.515758	-0.885727	-1.57509	-0.755967	-0.882689	-0.261527	-0.574586	-1.23101	-0.637133	-1.04223	-0.0545486	-0.78924
405-7240	-1.53897	-0.884399	0.960645	-1.04307	0.201647	-0.720689	-0.570301	-0.330166	0.210342	-1.10641	0.97803	-1.07659	-0.525524	0.810086	-0.409816	-0.308681	-0.507601	-1.1329	-0.697233	-0.804513	-0.933029	-0.576263	-0.434672	-0.794039	-0.764499	-0.918656	0.317506	-0.755438	-0.680053	0.130618	-1.15305	0.282347	-0.246081	-1.09991	0.0648457	-1.06861	-0.831124	-0.274762	-0.533416	-0.454662	0.839699	-0.875685	-0.659365	-0.787607
405-1228	0.429164	0.376079	-0.042661	0.729577	-0.319092	0.621458	0.541616	0.828493	0.22871	0.566411	-0.216636	0.680629	0.537381	-0.386063	0.359243	1.30348	-0.12899	-0.164108	0.52782	-0.863059	-0.0226872	-0.0304722	-0.17857	1.80397	0.918369	-0.885559	-0.342012	-0.675292	-0.114706	-0.238355	0.553177	-0.111982	0.565165	-0.690411	0.00298467	0.898878	0.0893045	0.254775	0.284473	0.592604	0.72606	0.160504	0.550326	0.118304
405-7220	0.206738	0.58036	-0.106889	0.440387	-0.408866	-0.0359559	0.152619	-0.0617695	-0.0968119	0.172674	-0.132673	0.626406	0.391872	0.0227219	-1.24671	-0.536084	-1.32456	0.339193	-0.13313	0.598516	-1.03177	-0.659236	0.540289	-0.721436	0.135172	0.768995	0.0659092	-0.391139	0.697165	0.302881	0.978028	0.160935	0.763621	0.665901	-1.28912	-0.417274	0.567103	-0.0604002	0.0279673	0.230251	0.404005	0.863228	0.432153	-0.608457
405-2371	-1.5671	-1.49212	-1.7428	-1.40448	-2.16458	-1.17208	-1.42032	-1.52893	-2.72731	-1.95936	-1.92023	-1.99714	-2.25789	-2.66171	-1.23159	-0.504247	-1.32914	-1.07775	-0.755015	0.801802	-1.01795	-0.64762	-1.74913	-0.731601	-1.85252	-0.789277	-2.00858	-0.442141	-2.26846	-1.15649	-0.875447	-1.98635	-2.29096	-1.83448	-1.36611	-0.50846	-2.53744	-1.9854	-2.18785	-2.15906	-1.20855	-1.1106	-2.14117	-1.16676
405-4663	1.10207	1.49727	1.21131	1.34785	0.861226	0.990108	1.25822	0.829583	0.852548	1.06935	1.02066	1.30461	0.676523	0.806473	0.881675	-0.354161	1.00167	0.328851	-0.710671	1.13739	0.907387	-0.592858	0.923741	0.0528292	1.80064	2.59237	1.65071	1.28779	1.72272	1.88625	2.59111	1.43005	1.61183	-0.321865	0.541773	0.7132	1.72227	1.03563	1.89177	0.995452	0.574694	0.736603	0.503901	1.79839
405-3500	-1.53439	-0.596107	-0.310347	0.744553	0.225763	0.10147	-0.0947375	-0.0499009	-0.0276182	-1.49831	0.30515	0.56447	-0.114748	-0.0699297	0.326886	-0.276844	-0.21243	0.695382	-0.687827	-0.767257	0.207324	-0.564647	-0.127465	0.287187	-0.0795571	0.96321	0.10541	-0.0532309	-0.380139	0.592345	0.481244	-0.023057	-0.203801	-1.32081	-0.598284	-1.15979	-0.723634	-0.716648	-0.0527431	0.100431	1.5588	0.0638299	0.199129	-0.380695
405-2302	0.201415	1.27468	0.477546	0.85723	0.502859	0.255159	-0.283235	-0.243289	0.334732	-0.275068	0.252521	0.896851	0.0737765	0.181628	-1.11921	-0.267748	-1.36315	-1.14444	-0.68514	-0.756612	-0.915255	-0.561328	-1.75054	-0.807108	-0.216747	0.0997968	-0.300867	-0.821012	-1.45887	0.23863	-1.21116	-0.0650138	-0.598709	-1.66815	-1.26871	-1.18585	-1.37452	-0.340471	0.0407482	-0.200175	-0.587269	-0.751893	0.548904	-0.231876
405-0140	-0.880571	0.0586636	-0.559888	0.43445	0.155694	0.125234	-1.02784	-1.05917	-0.865785	-0.623964	0.422121	0.548989	0.00939345	0.206497	-1.17972	-0.395094	-1.34484	1.07667	0.684995	-0.905638	-0.970551	1.62428	-1.74978	-0.76645	-0.556837	-0.861489	-0.762609	-0.617004	-0.402	-0.52179	0.0530708	-0.917819	-0.344505	-0.997961	-0.700535	-0.8211	-0.763859	-1.16814	-0.411067	-1.13097	0.0289669	-0.79505	-0.100184	-0.963403
405-5212	-1.54551	1.00711	0.572308	0.712026	0.530905	0.468081	0.629768	0.829258	0.264735	-1.96355	-0.0132684	0.942075	0.250947	0.064886	0.0119125	-0.354161	0.131075	-0.511533	-0.710671	-0.857737	-0.952778	-0.592858	0.140071	-0.779519	0.261514	0.202738	0.151189	-0.682578	0.0436131	0.408897	0.888758	-0.0205309	0.287973	-0.274104	-0.435444	-0.93834	-0.0618178	0.347081	0.232008	0.193949	-0.10443	-0.766314	0.508417	-0.264553
405-9534	-1.05739	0.863613	0.68164	0.331212	0.65016	-0.19316	-0.376201	-0.358234	0.558292	-0.409292	0.282716	0.411073	-0.29574	0.389301	-0.328502	-0.267748	-0.0347362	-1.14444	-0.68514	-0.130761	-0.915255	-0.561328	-0.234411	-0.807108	-0.38131	1.15691	0.288059	0.0224261	-0.0192817	1.31936	1.35519	0.216494	-0.044179	0.210705	0.243097	-0.184919	0.0872801	-0.36047	-0.240509	-0.535153	-0.635777	-0.944575	-0.163976	-0.771837
405-7156	0.89492	0.337341	-0.395931	0.470874	-0.847969	0.804144	0.046557	-0.560254	-0.0488924	0.86947	-0.264425	0.53081	0.709461	-0.515157	0.865564	0.608058	0.402496	1.52841	1.45383	1.59581	1.19559	1.72631	1.30291	0.743125	0.639323	-0.837418	0.158337	-0.558717	0.394247	-1.88313	-0.978743	0.202	0.864751	-2.00825	0.574443	1.58624	0.461963	-0.651324	0.647721	0.67273	0.0158495	1.24496	0.801349	0.589428
405-9182	-1.56383	-0.726014	-1.74545	-0.789497	-2.16984	-2.15503	-0.998112	-2.37027	-1.55724	-1.95999	-1.92845	-0.878271	-2.75435	-2.18258	-1.22078	-0.481507	-1.33241	0.10772	-0.0971005	-1.00676	-0.125947	-0.639322	-0.946795	-0.738861	-1.86797	-0.804321	-1.99765	-0.478571	-0.272186	-0.284406	-0.907727	-1.4904	-1.34326	0.327594	-0.462864	-0.573593	-0.764279	-1.85449	-2.19638	-2.1779	-0.765595	-1.09464	-2.30713	-1.206
405-4088	1.09749	1.17079	0.928096	0.662225	0.81729	0.999874	0.399211	0.821948	0.629207	0.885435	0.895972	0.881843	0.690086	0.785666	0.720341	2.89409	0.145838	0.549138	0.334969	0.966211	0.955398	0.735933	1.22489	0.84544	1.41647	0.0800716	0.736457	-0.631576	0.719602	0.290793	0.563042	0.692467	0.969686	0.376902	0.181594	0.345265	0.858266	1.39302	1.21896	0.82239	1.7151	1.56719	0.690551	1.5389
405-5292	-0.0510344	-0.583406	-0.0773658	-0.749878	0.466054	0.416074	-0.719672	-0.256073	-0.208718	-0.114334	0.208519	-0.664213	0.129084	0.428375	-0.526606	-0.249556	-0.625877	-1.14957	-0.679765	-0.735322	-0.907355	-0.55469	-0.0721173	-0.812916	-0.463201	-0.957771	-0.550589	-0.850155	-0.176566	-1.1032	-1.23698	-0.00757405	0.615782	0.412188	-1.98205	-1.23795	0.366217	-0.369755	-0.0249458	-0.214485	-0.448927	-0.700585	0.536937	-0.48172
405-5375	-0.489686	0.907302	0.347986	0.98925	0.437843	0.363481	0.909009	-0.0475446	0.0630864	-0.696391	0.117743	0.907744	0.216978	0.107785	-1.18621	-0.408738	-1.34288	-1.10468	-0.726796	-0.921606	-0.976476	-0.612771	-0.784346	-0.762094	0.0409562	0.812273	0.0115538	-0.595147	0.183608	0.704369	1.20401	-0.0541248	0.225968	-0.681994	-0.571143	-0.78202	-0.158067	-0.23391	0.192323	-0.153983	-0.212231	-0.953636	0.473794	-0.507624
405-1227	0.459049	0.478135	0.225909	0.723194	1.87288	0.0554829	-0.608978	0.0921511	0.995579	-0.00955016	1.7364	0.874077	0.3041	1.25973	-1.20349	-0.445123	-1.33764	-1.09442	-0.737546	-0.964185	-0.992275	-0.626047	-0.689427	0.264105	0.0317323	-0.828392	-0.0640051	-0.536859	-0.0731554	1.14469	1.40828	0.292554	0.354247	0.868629	-0.4324	-0.677807	0.47718	-0.0921913	0.130623	-0.125186	-0.569761	-0.542433	0.899742	-0.502202
405-8121	-1.55271	-1.66673	-1.75444	-1.30837	-2.18776	-1.30829	-1.09382	-2.35173	-2.84073	-1.96215	-1.95641	-1.41145	-1.85555	-2.71373	-1.18404	-0.40419	-1.34353	-1.10597	-0.725452	-0.188021	-0.974501	-0.611112	-1.74973	-0.763546	-1.92048	-0.855471	-1.96052	-0.602433	-2.29676	-1.91361	-1.01748	-2.72641	-2.25258	-2.25274	-1.60809	-0.795047	-2.78793	-2.56254	-2.22539	-2.18455	-1.33701	-1.04036	-2.76574	-1.25923
405-7279	0.35104	0.170808	0.269726	0.107803	-0.0339369	-0.100181	-0.0205459	0.0150563	0.460092	-0.0479451	-0.669162	0.0894221	0.271138	0.0986383	0.966067	0.562861	0.423848	-1.09058	-0.741577	0.065555	0.0836658	0.17059	0.227423	0.71852	-0.104777	0.574257	0.599825	1.14893	0.613799	0.0775889	0.170905	0.593505	0.850872	0.73556	-0.131584	-0.638727	0.753871	-0.00688728	0.147105	-0.238767	-0.519906	-1.07868	0.367305	-0.750233
405-5818	-0.26151	-0.523399	-0.362176	-0.464713	-0.0861087	-0.375809	-1.12025	-1.49229	-0.806838	-0.36978	-0.622064	-0.262395	-0.0649044	-0.269613	-1.15595	-0.345065	-1.35203	-1.12264	-0.707983	-0.847092	-0.948828	-0.589539	-1.75008	-0.782423	-0.513952	1.69318	0.457597	-0.69715	1.04708	0.524177	0.52365	-0.461928	-0.537995	-1.37066	-1.75107	-0.964393	-0.600763	-1.02257	-0.34375	-0.754129	-1.02161	-0.459345	0.189436	-1.14936
405-4244	0.48196	0.747512	0.506107	0.490067	0.69482	0.723254	-0.402358	-0.0374506	-0.366127	0.111514	0.355753	0.533331	0.692784	0.453906	-1.2143	-0.467863	-1.33437	-1.08801	-0.744265	-0.990797	-1.00215	-0.634344	-1.74934	-0.743217	-0.281987	-0.080008	-0.4615	-0.500429	-0.379465	0.0306983	-0.927095	-0.629037	-0.658014	0.102683	-0.746603	-0.612673	-0.589918	-0.500176	0.22164	0.00961558	-0.799281	-1.04652	0.213304	-0.431107
405-8525	-1.55271	-1.66673	-1.75444	-1.45803	-2.18776	-1.3742	-0.322639	-2.35173	-2.84073	-1.96215	-1.95641	-2.16841	-1.84441	-2.71373	-1.18404	-0.40419	-1.34353	-1.10597	-0.725452	0.644258	-0.974501	-0.611112	-1.74973	-0.763546	-1.92048	-0.855471	-1.96052	-0.602433	-2.29676	-0.284891	-1.01748	-1.34659	-1.37915	-5.06489	-1.60809	-0.795047	-3.0625	-2.56254	-2.22539	-2.18842	-1.33701	-0.821988	-2.48707	-1.03437
405-8540	-0.49696	0.183224	-0.694489	0.0529603	-0.146053	0.152381	0.116155	-0.125893	-0.22411	-0.615619	-0.390085	0.115781	0.00161656	-0.187642	-1.19269	-0.422382	-1.34091	0.191313	0.287466	-0.937573	-0.982401	0.821823	-1.74962	-0.757738	-1.03694	0.212424	0.271321	-0.573289	0.00850188	0.179872	0.344796	0.19811	0.421835	-0.257778	-0.358675	-0.74294	0.047004	-0.0947974	-0.0801622	-0.822378	-1.2134	-0.97606	0.279808	-0.714936
405-2466	0.497311	1.49435	0.753825	0.699845	-0.590964	0.740907	-1.07542	-0.961757	-0.679422	0.686648	0.0622136	1.13252	0.742399	0.409023	1.61872	-0.508796	0.976869	-1.07647	-0.756359	1.17875	1.85328	-0.649279	1.2413	0.288918	0.507424	-0.786268	0.256268	-0.434855	0.289279	-1.79677	-0.868991	0.117813	0.699618	-1.13732	0.352134	0.964585	0.388795	-0.561188	0.532162	0.747092	0.406162	2.23116	0.947337	0.5437
405-2628	-1.53112	0.580183	0.29205	0.235569	0.329441	0.509964	-0.173297	0.853582	0.65123	-1.96635	0.207322	0.427992	0.542234	0.140942	-1.11273	-0.254104	-1.36512	-1.14829	-0.681108	-0.740645	-0.90933	-0.55635	-0.914332	-0.811464	0.164373	-0.954762	1.24384	-0.84287	0.0727051	0.670641	-0.342934	1.26215	0.547392	-1.01097	0.063733	-1.22493	0.0418697	0.524097	0.189102	0.0883135	-0.766481	-0.870769	-0.191073	-0.541994
405-1074	-0.662393	0.168614	0.350403	0.695449	-0.100293	-0.105894	-0.434441	0.231661	0.555888	-0.695986	-0.306588	0.758371	-0.180324	-0.0708701	-1.21646	-0.472411	-1.33372	-1.08673	-0.745609	2.19393	-1.00412	-0.636004	-1.74932	-0.741765	-0.245828	-0.810339	-1.99329	-0.493143	-1.56149	-1.83741	-0.920639	-1.75396	-1.46998	-2.22062	0.116803	0.397353	-1.84343	-0.0381391	-0.120612	-0.991521	-1.03599	-0.908418	0.0443389	-0.860454
405-8523	-1.54355	-1.77785	-1.76185	-1.90494	-1.67021	-2.19828	-1.20355	-2.33645	-1.98898	-1.96394	-1.97943	-2.27741	-2.81441	-2.74683	-1.15379	-0.340517	-1.35269	-0.059097	-0.70664	-0.84177	-0.946853	-0.587879	-1.75011	-0.783875	-1.96373	1.40999	-0.169863	2.05072	0.970692	-1.98473	-1.10786	-1.26953	-2.22816	0.230571	-1.76207	-0.97742	-0.933018	-1.21937	-1.91205	-2.191	-1.41875	-0.995661	-2.06446	-1.30307
405-5353	1.08048	-0.341179	0.249404	-0.280752	0.197355	1.03615	1.59121	0.601346	0.0558023	1.06109	0.450032	0.517547	0.740462	0.220747	1.54158	-0.504247	0.897814	-1.07775	0.205733	1.94172	1.79518	-0.64762	1.48187	0.178321	1.1225	1.24034	0.963278	1.03206	0.736568	0.823759	0.248178	1.07683	0.768501	-0.478169	-0.174902	-0.50846	0.80114	0.911913	1.15625	0.948647	1.34948	0.88044	0.93339	1.77251
405-7686	-1.54813	-1.72229	-1.75815	-0.906801	-0.888219	-1.28774	-1.17519	-0.693892	0.0778401	-0.456338	-1.33288	-1.04023	-0.840862	-0.978673	-1.16892	-0.372354	-0.108498	0.374906	-0.716046	-0.879027	-0.960677	-0.599495	-1.10228	-0.77371	-0.795831	-0.876533	0.213092	-0.653434	-0.196208	-0.504261	-1.06267	0.162094	0.249372	0.0506876	0.262955	0.242617	0.0883692	-0.232022	-0.878339	-1.42359	-0.960703	-0.928093	-0.370973	-1.14443
405-7436	-0.546792	-1.69848	-1.75656	-1.99105	-1.3176	-1.79995	-1.46381	-1.92281	-1.15418	-0.793883	-1.4689	-2.19955	-1.95391	-1.45049	-1.1754	-0.385998	-1.34615	-1.1111	-0.720077	-0.894994	-0.966602	-0.604474	-0.770573	-0.769354	-1.93284	-0.867506	-1.95178	-0.631576	-2.3019	-1.02344	-1.0433	-1.54193	-1.46077	-1.22987	-1.65208	-0.847153	-1.45784	-2.21976	-2.23221	-2.18235	-1.36036	-1.02759	-2.30193	-1.10929
405-1819	-0.687299	-0.0333105	-1.76185	-1.28518	-1.03254	-1.63058	-1.25622	-1.6962	-1.65585	-0.253341	-1.47871	-2.27741	-2.02713	-1.56057	-1.15379	-0.340517	-1.35269	-1.12392	-0.70664	-0.84177	-0.946853	-0.587879	-1.75011	-0.783875	-1.96373	-0.897595	-1.92994	-0.704436	-1.43866	-1.98473	-1.10786	-2.46159	-2.22816	-0.994888	-1.76207	-0.97742	-1.75615	-2.55941	-2.24927	-2.20127	-1.41875	-0.995661	-1.69345	-1.30307
405-9330	-0.251171	-0.863908	-0.716863	-0.77483	-0.422551	-0.633751	-0.941033	-1.39711	0.274291	-0.374468	-0.421646	-0.614719	0.0999434	-0.00492584	-1.18404	-0.40419	-1.34353	-0.105653	-0.725452	0.0704464	-0.974501	-0.611112	-1.74973	-0.763546	-0.00558004	1.48929	1.49776	1.42316	1.83202	0.398152	-0.0235851	0.542171	0.336739	0.0748355	0.0286696	-0.795047	0.447176	-0.307103	0.161091	0.116627	-1.04919	-0.805289	0.842581	-0.827884
405-8845	-0.729657	-1.75404	-1.76026	-2.55897	-1.09695	-1.67352	-1.84176	-1.55369	-1.2088	0.255075	-1.35443	-2.25405	-2.06884	-1.47671	-1.16027	-0.354161	-1.35073	-1.12007	-0.710671	0.0477079	-0.952778	-0.592858	-1.75003	-0.779519	-1.95446	0.670475	-1.206	-0.682578	-0.665152	0.590532	1.14613	-0.21635	0.0804715	0.324293	-0.224965	-0.93834	0.123589	-2.56008	-2.24415	-2.19728	-1.40123	-0.848525	-2.46363	-1.26163
405-2618	-1.56187	-1.55561	-1.74704	-1.04907	-2.17301	-0.881995	-1.08377	-1.1647	-2.76855	-1.96037	-1.93339	-2.05942	-1.48147	-2.68063	-1.2143	1.26123	-1.33437	1.82606	2.2554	-0.990797	-1.00215	2.50052	-1.74934	-0.743217	-1.87723	-0.813347	-1.9911	-0.500429	-2.27875	-0.109454	0.0148667	-0.77611	-0.545163	-0.61127	0.742286	1.1683	-0.73552	-2.56568	-2.2015	-2.13921	-1.25526	-1.08506	-2.56659	0.81814
405-2205	-1.54485	-0.467691	0.093688	-0.199493	0.0290672	-0.454358	-1.0835	-0.129555	0.0137241	-1.08864	-0.140738	-0.582453	-0.59078	0.198703	-1.15811	-0.349613	-1.35138	0.0572185	-0.709327	-0.852415	-0.950803	-0.591198	-0.835516	-0.780971	-0.715821	1.05979	0.350724	0.502063	1.22394	0.154979	0.34189	-0.70987	-0.582466	0.108865	-1.74007	-0.951366	-0.444655	-0.373027	-0.419097	-1.28025	-1.18393	-1.00205	-0.280654	-1.0353
405-6909	-0.200018	-1.77785	-1.76185	-1.82564	-2.20251	-1.5355	-1.55396	-1.22955	-2.91291	0.136786	-1.97943	-2.27741	-1.36074	-2.74683	-1.15379	-0.340517	-1.35269	-1.12392	-0.70664	-0.84177	-0.946853	-0.587879	-1.75011	-0.783875	-1.96373	-0.897595	-1.92994	-0.704436	-2.31477	-1.03471	-1.10786	-2.1576	-2.22816	-1.10684	-0.8148	-0.97742	-1.78507	-2.55941	-1.95289	-1.98126	-1.41875	-0.995661	-2.03269	-1.30307
405-0705	0.995862	0.648423	0.291814	-0.217641	0.345077	1.04033	-0.729855	0.790314	-0.107475	0.723757	0.425797	-0.300056	0.746275	0.0887985	-0.256077	-0.517892	0.0401093	-1.07391	-0.759046	0.827908	-1.02387	-0.652598	0.56323	-0.727244	1.4722	-0.78025	0.905781	-0.420283	-0.707509	-0.552802	-0.856079	0.693939	-0.325734	-0.890765	0.816603	-0.46938	-0.707905	0.736963	0.917687	0.784942	-0.806201	0.449531	0.591277	0.825016
405-3663	-1.54943	-1.70642	-1.75709	-1.90136	-2.19302	-2.18572	-1.5073	-2.34627	-2.09364	-1.96279	-1.96463	-2.20734	-2.79697	-2.22402	-1.17324	-0.38145	-1.3468	-1.11238	-0.718734	-0.889671	-0.964627	-0.602814	-1.74986	-0.770806	-1.93593	-0.870515	-1.9496	-0.638862	-2.30319	-1.11168	-1.04976	-1.71906	-2.24386	-1.48095	-1.66308	-0.86018	-2.16603	-0.865128	-1.83212	-2.19742	-0.75499	-1.0244	-2.5261	-1.21577
405-9913	0.408567	-0.0926183	0.293591	0.581637	0.5412	0.840481	0.600285	0.79904	1.03682	0.375034	0.19573	0.472808	0.719067	0.712431	-0.442786	-0.481507	1.2246	-0.474806	-0.748296	-1.00676	-1.00807	-0.639322	0.278131	-0.738861	0.374468	1.11903	0.702224	-0.478571	0.660594	0.462503	0.394769	0.569751	0.635553	0.484728	0.434477	-0.573593	0.712547	1.22972	0.742687	0.692166	0.747882	0.51361	0.206911	0.2033
405-2724	0.437742	-0.645097	-0.299312	-1.0407	-0.331613	0.0453675	-0.0909207	0.630335	0.397245	-0.146821	-0.359898	-1.0449	0.404378	-0.131753	-0.222113	-0.495151	0.674983	1.39986	-0.0863674	-1.02273	0.0395391	-0.644301	-0.0340404	0.121578	-0.520971	-0.795294	0.162715	-0.456713	-0.330172	-0.226793	-0.888359	0.326993	0.250476	-0.498342	0.620051	-0.534513	-0.126846	0.0952012	-0.159772	-0.0266032	-0.521704	-1.10422	0.981241	-0.583587
405-8339	-1.54289	-1.41155	0.270915	-1.31484	-1.39397	-0.504181	-1.54087	-0.876952	-0.448034	-1.96406	-0.675812	-1.35306	-0.338727	0.209301	-0.541009	-0.335969	-1.35334	-1.1252	-0.705296	-0.836448	-0.944878	-0.58622	0.149813	-0.785327	-0.813418	-0.085405	0.528617	0.979543	-0.294899	0.302918	-1.11432	0.564734	0.0802	-0.325248	0.173669	-0.990446	-0.288716	-0.576976	-0.568393	0.205501	-0.845717	-0.810062	-0.0766309	-1.05863
405-6155	1.08898	0.775619	0.922089	0.387009	0.769181	1.01801	0.413215	0.807767	0.995579	1.05132	0.793542	0.49187	0.715274	0.649264	1.1223	-0.445123	1.1119	-1.09442	0.112021	0.236496	1.32541	-0.626047	1.04794	-0.750477	0.880447	0.94673	1.16565	-0.536859	0.793744	1.11215	0.76688	1.20037	0.937409	0.483701	1.5505	1.38541	0.909781	0.771433	0.969187	0.864767	-0.673247	1.36255	0.449901	1.0862
405-0204	0.671061	0.717104	0.573227	0.622224	0.84462	0.295622	-0.276708	-0.208483	0.0133803	-0.00215466	0.476011	0.0474531	0.342944	0.350793	1.17146	-0.431478	0.50602	-1.09827	-0.733515	0.0210751	0.852867	-0.621068	0.995062	-0.754834	0.286056	1.00001	0.567774	-0.558717	0.301256	0.289211	0.432265	0.504158	0.714139	-0.209156	-0.536306	-0.716887	0.420627	-0.110034	0.18069	0.469193	-0.917138	1.55196	0.182943	-0.157271
405-4481	1.08571	0.71772	0.779546	-0.0452775	0.998383	1.02499	0.989036	0.802313	0.399318	0.882164	0.72478	0.0369946	0.724961	0.529447	0.848276	-0.467863	1.83966	-0.360029	-0.199946	-0.278457	1.68626	-0.00442074	1.0604	0.564692	0.645426	-0.813347	0.600499	0.899641	0.201279	-0.707893	-0.927095	0.719141	0.51977	-0.326322	0.257338	-0.612673	0.0398535	1.13264	0.948431	0.90495	0.601008	0.318946	0.406643	1.65021
405-5934	-0.0120065	0.889551	0.488885	0.620578	0.519109	-0.0838032	0.200863	-0.440959	0.444164	-0.0286008	0.564545	0.844327	0.517769	0.626861	0.916981	2.16959	0.750552	-0.400245	1.07601	-1.12918	1.02565	1.10784	0.571086	0.358935	0.547049	-0.735118	-0.13961	-0.310994	-0.389995	-0.453282	-0.759239	0.00668264	0.106491	0.360587	0.0853486	-0.27398	0.0260765	0.195969	0.622862	0.666571	-0.847976	0.427329	1.07569	-0.0320672
405-4894	-1.56448	-0.700067	-0.217516	-0.333139	0.468216	-0.0257922	0.884818	0.749369	0.442062	-1.95986	0.315178	0.000708612	0.0320036	0.394027	0.0666906	-0.486055	0.420483	-1.08288	-0.74964	-0.0652031	-1.01005	-0.0105877	0.192842	-0.737409	-0.163554	-0.801312	-1.24184	-0.471285	-0.67835	-0.278798	-0.901271	-0.182156	-0.472018	-0.210827	1.55559	1.44289	-0.528521	0.218559	0.0582391	0.272897	-0.847073	-0.555755	0.0413753	-0.805604
405-1267	-1.56448	-1.52386	-1.74492	-2.29668	-2.16879	-2.15364	-1.16792	-2.37136	-2.74793	-1.95986	-1.92681	-2.02828	-2.75241	-2.67117	-1.22294	-0.486055	-1.33176	-1.08288	-0.74964	-1.01209	0.914246	-0.640982	-1.07626	-0.737409	-1.86488	-0.801312	-1.99984	-0.471285	-2.2736	-1.82217	-0.901271	-1.84378	-2.28398	-1.50214	-1.41011	-0.560567	-2.11528	-0.53899	-2.19467	-2.1783	-1.23191	-1.09783	-2.52542	-1.18922
405-8581	-1.18768	0.192189	0.694005	0.0343655	0.114261	-0.12013	0.307719	0.0270483	0.288644	-0.561661	-0.228003	0.0590057	-0.0287415	0.190815	0.440428	2.4341	0.619767	0.569359	0.491844	0.220296	-0.144222	0.134628	0.411272	-0.718532	-0.153705	0.386055	-0.425487	-0.376567	-0.198869	0.27704	0.604445	-0.268402	0.0868031	-0.433944	-1.26712	-0.39122	-0.0524936	0.259653	-0.0531369	0.746022	-0.431606	-0.300532	-0.0910553	-0.682492
405-7064	0.312737	0.0749512	1.11308	0.690238	1.33702	0.155039	1.34617	0.737954	-0.388813	0.1284	1.0959	0.899777	0.546955	1.07959	-0.0637279	-0.736199	0.174538	0.204788	-0.252044	0.532763	0.64227	-0.732252	0.228666	0.538694	0.895416	0.5437	0.839858	-0.0705567	1.33007	0.762142	1.41363	0.524514	1.15723	0.0989368	-0.805172	0.155899	1.41533	1.47397	0.584977	0.76734	-0.223568	-0.381967	0.79592	0.0206987
405-1104	-1.56514	-1.51593	-1.74439	-1.08228	-2.16774	-2.15224	-0.995614	-2.37245	-2.74278	-1.61063	-1.92516	-2.0205	-2.75047	-2.66881	-1.2251	-0.490603	-1.3311	-1.0816	0.26126	-1.01741	-1.01202	-0.642641	-1.74921	-0.735957	-1.86179	-0.798303	-0.673894	-0.463999	0.728533	-0.472632	-0.894815	-1.66791	-2.28572	-0.533092	-1.39911	-0.54754	-1.41947	-1.40003	-2.19297	-2.16163	-1.15331	-0.954587	-2.13478	-1.11327
405-2516	-1.1426	-0.315566	0.214734	0.769655	-0.273854	0.119951	0.0396758	0.482793	0.636049	-0.8545	-0.223249	0.177545	0.160047	0.232575	1.30907	-0.413286	1.41706	0.999731	0.422627	0.351643	0.978147	-0.614431	0.461967	2.81172	0.0787143	0.152072	0.174952	-0.587861	-1.15104	-0.594067	-1.00457	0.171315	-0.623717	-1.92648	-0.619853	-0.768993	-1.64006	0.174316	-0.2113	-0.0952187	-0.481276	-0.648538	0.758832	-0.651096
405-3530	-1.56252	0.884826	-0.0267305	0.124902	0.471607	0.161554	0.374608	0.701558	0.263103	-1.60135	0.402408	0.0202068	0.306024	0.268193	0.521932	-0.472411	-0.267583	0.731196	-0.745609	0.0502194	-0.12024	-0.636004	-0.0307503	-0.741765	-0.0648545	-0.810339	-0.261173	-0.493143	-0.429239	-0.442179	-0.920639	-0.246277	0.0943048	-0.536231	-1.4431	-0.599647	-0.477493	0.882277	-0.415583	-1.27068	-1.06833	-1.08825	0.888395	-0.735456
405-7167	-0.150771	-0.737221	0.0141271	0.19188	0.0581372	0.206376	-0.16666	0.788132	0.627427	0.0850815	-0.320192	0.225214	0.407951	-0.139143	0.650241	-0.526988	1.36799	1.76934	1.57268	0.653673	1.0583	2.18489	1.04229	0.27362	0.177119	0.151091	0.84212	1.22819	0.600378	0.282497	0.0368288	0.730613	0.769133	0.801069	1.1694	1.20486	0.742338	0.624865	0.150919	0.246603	-0.746015	-0.674409	0.335342	-0.0100404
405-0225	0.125197	-1.73817	-1.7592	-1.58338	-2.19724	-2.19131	-1.15365	-1.94943	-2.88713	0.546142	-1.97121	-2.23848	-1.89477	-2.73501	-1.16459	-0.363257	-1.34942	-1.11751	-0.713359	-0.868382	-0.956727	-0.596177	-1.74997	-0.776615	-1.94828	-0.882551	-1.94086	-0.668006	-2.30834	-1.95933	-1.07558	-3.19457	-2.23688	-2.76919	-0.87877	-0.912287	-3.19599	-2.56053	-2.24074	-2.16415	-1.2796	-1.01163	-2.56995	-1.28741
405-9108	0.201519	0.0199979	0.148911	0.291544	0.0496975	-0.179061	-0.87446	0.400333	0.612052	-0.294006	-0.148923	0.29955	-0.0970634	0.0268798	-0.0963568	2.30954	-0.0711907	0.888243	-0.214727	-0.155175	-1.02387	0.283905	-0.0658251	0.744337	-0.151443	-0.78025	-1.16915	-0.420283	-0.561107	-0.471965	-0.856079	-0.548366	-0.453725	-0.446518	0.317074	-0.46938	-0.888989	0.117485	-0.146041	0.423145	0.277164	-0.14136	0.218358	-0.325319
405-7969	-1.55205	-1.67467	-1.75497	-1.99079	-1.27704	-2.18014	-1.37329	-2.35064	-2.84589	-0.845788	-1.95805	-2.1762	-2.78922	-1.99845	-1.18188	-0.399642	-1.34418	1.65804	1.76418	-0.910961	-0.972526	2.01759	-1.74975	-0.764998	-1.92357	-0.85848	-1.95833	-0.609718	0.244261	-1.91869	-1.02393	-1.50273	-2.25084	0.599386	-1.61909	-0.808073	-0.908412	-2.56232	-2.22709	-2.19265	-1.26523	-0.853478	-2.30832	-1.21119
405-7353	-1.5743	-0.421658	-0.199961	0.0451693	0.417984	0.333924	-0.571461	0.450679	0.995315	-1.95796	0.47573	-0.0470248	0.392003	0.686527	0.294031	1.11586	0.553081	-0.0358249	-0.769796	-0.0610441	0.463836	-0.665874	0.103564	-0.715628	-0.26921	-0.75618	0.581224	-0.361996	-0.199353	0.647647	-0.804431	0.780495	0.14404	0.987355	2.06104	1.3909	0.208727	0.469549	0.143065	0.338762	-0.727152	-0.65503	0.184315	-0.549877
405-8939	-1.00423	0.809224	0.526397	0.635268	0.667252	1.02771	1.63833	0.788132	1.06426	-0.73701	0.459867	-0.11985	0.75015	0.300616	0.897542	-0.526988	0.0799265	1.63396	1.32564	0.358607	0.2254	1.74831	0.387723	-0.72434	0.703394	-0.774233	1.26887	-0.405711	0.11032	-1.77644	-0.843167	1.37888	0.478321	1.39262	1.42147	-0.443327	0.63458	0.656309	0.626662	0.926852	0.741591	1.12524	0.315317	0.968761
405-3776	-1.56972	-0.106119	-1.23179	-0.0499794	-0.673284	-0.246456	-0.0499669	0.132706	0.57549	-0.616512	-0.70903	-0.206551	-0.317659	-0.404575	-0.614555	-0.52244	0.166598	-0.460121	-0.11482	-0.0204682	-1.02585	-0.654258	-0.334384	0.0614013	-0.294578	-0.777242	0.0891751	-0.412997	-0.192586	0.703355	0.663519	0.391171	0.427913	1.4422	0.575438	-0.456353	0.760835	0.366615	-0.25387	-0.119806	-0.250595	-1.12338	-0.264675	-0.774212
405-0613	-1.56972	0.209122	-1.10731	0.0529934	-1.16898	-0.373226	-0.0431444	0.715621	-0.0888815	-1.4249	-0.630396	0.511263	-0.559102	-0.43481	-1.24023	-0.52244	-1.32652	-1.07262	0.385558	-1.05467	-1.02585	-0.654258	-0.629456	-0.725792	-0.213481	-0.777242	0.180356	-0.412997	-0.635086	0.907459	0.528319	-0.0767326	-0.350495	0.400961	1.35908	1.08083	-0.0949935	0.717413	-0.258388	-0.297206	-0.4608	-0.388616	-0.255493	-0.796311
405-0565	-1.57561	-1.38893	-1.07826	-0.588265	-1.03715	-0.899583	-0.577245	-1.2605	0.090639	-1.36811	-1.89885	-0.531023	-0.303496	-0.575065	-1.25968	-0.563372	-0.158697	-0.114414	-0.772484	-1.10257	-1.04362	-0.669193	-0.768114	1.00157	-0.355505	-0.750162	-0.499338	-0.347424	-0.41248	0.796577	0.039158	-0.320526	-0.804249	0.204442	-1.22313	-0.339114	-0.606123	-0.4756	-0.250416	-0.122377	-0.295064	-0.725643	-0.195728	-0.809491
405-4456	1.07982	0.695193	1.18357	1.16518	1.1126	1.03754	0.542082	0.792495	1.06776	1.07367	1.19298	0.862463	0.742399	1.1419	0.166908	-0.508796	0.615697	-1.07647	-0.756359	0.327061	-0.163777	-0.649279	0.458162	-0.730148	0.664628	-0.786268	0.948482	2.1819	0.508781	0.323813	0.0263169	0.725917	0.706838	0.768225	0.759326	0.503342	0.678156	1.3399	1.05371	0.887662	0.912271	0.624192	0.242078	1.28075
405-7407	-0.179618	0.629283	0.675398	0.836282	0.844763	0.554834	1.25394	0.494989	0.444689	-0.328679	0.398041	0.719585	0.526798	0.551672	-0.71016	-0.54518	-1.32325	-0.0496368	-0.767109	-1.08128	-1.03572	-0.662555	-0.239905	-0.718532	0.69416	-0.762197	0.627426	-0.376567	0.414007	-0.0206526	-0.817343	0.455078	0.623197	-1.77887	-0.456162	-0.39122	0.136019	0.499035	0.443402	0.11756	0.16667	-0.301817	0.283758	0.237173
405-7299	0.451562	-0.125091	0.833016	-0.321007	0.90076	0.893625	1.05601	0.788132	0.937113	0.703888	0.996822	0.140222	0.75015	0.710263	0.874797	1.2948	1.30619	-0.0193896	0.773057	2.60706	1.6044	-0.0973316	1.41205	-0.135281	0.487286	0.915144	1.14375	-0.405711	-0.101122	0.439952	-0.843167	1.16908	0.44686	-1.61866	-1.31112	-0.443327	-0.208914	1.31581	0.886263	0.753794	0.725421	1.22672	0.445302	0.149366
405-7594	-1.54485	-0.587122	0.0375258	0.688762	0.0864338	-0.353738	0.160743	0.830674	0.768261	-1.35906	0.173133	1.16016	0.201103	0.52166	-0.426648	-0.349613	0.00372658	0.772227	-0.709327	-0.140075	-0.000133993	-0.591198	-0.265486	0.188975	-0.500053	-0.891577	-0.0649401	1.09845	0.0553625	0.396808	-0.0219693	0.599192	0.362794	0.644915	0.624442	0.245615	0.280069	0.603236	-0.455996	0.358616	-0.116737	-1.00205	0.122267	-0.413389
405-4346	1.09095	-1.61911	-0.879039	0.084856	-0.785882	-2.17038	-1.51899	-1.27099	-0.304427	0.838295	-0.629203	-0.474613	-1.82948	-0.325282	-1.19701	-0.431478	-1.33961	0.719549	-0.733515	-0.948217	-0.98635	-0.621068	-1.74956	-0.754834	-1.90195	-0.837418	-1.97363	1.83668	-0.485734	0.0580585	-0.978743	-0.112543	-0.680487	0.444503	0.393474	-0.716887	-0.414265	-0.487403	-1.17965	-0.466381	-0.852459	-1.05952	-1.6318	-1.11209
405-9487	1.09225	-1.63498	-0.93173	-0.602159	-0.526904	-0.639062	-0.164602	0.629049	0.420097	1.07125	0.106401	-0.924083	0.0256883	0.256845	-0.400329	1.01021	0.217259	-0.165359	-0.730827	-0.252766	-0.982401	-0.617749	-0.439647	-0.757738	-1.56074	-0.843436	-1.96926	-0.573289	-1.35071	0.456777	-0.991655	0.0385363	-0.421459	0.676305	0.779172	-0.74294	-0.211374	-0.0748597	-0.568508	0.255149	0.494112	-0.0858702	0.248964	-0.769377
405-7578	1.08179	0.102659	0.95318	0.714835	1.00892	0.693639	-0.274909	0.667465	1.05229	1.07329	0.759359	0.178556	0.625943	0.696022	-1.22726	-0.495151	-1.33045	-0.286266	-0.752328	-1.02273	-1.014	0.165157	-1.74918	-0.734505	0.487877	0.314703	0.945305	-0.456713	1.16515	0.692925	1.22817	0.922521	1.36064	0.756876	0.669255	1.1402	1.49954	0.661834	0.414256	0.785049	0.296479	0.286944	0.197623	-0.126688
405-8502	0.226437	0.813552	0.567931	0.377574	0.828182	-0.53812	-0.0886884	-0.354429	0.0699003	-0.349175	0.757705	0.39818	0.150039	0.609624	0.0680335	-0.558824	0.931366	-1.06236	-0.77114	0.170763	0.750503	-0.667533	1.0367	1.10043	0.319891	-0.753171	0.970726	-0.35471	0.701803	1.22264	1.34453	0.887231	0.95773	1.9786	2.18919	2.76812	1.45366	0.218778	0.31584	0.741519	0.345883	1.44843	1.07493	-0.0733295
405-3542	0.141134	0.107657	0.436512	0.105378	0.418576	-0.0548625	-0.66789	-0.152851	0.384502	-0.366613	-0.0551876	0.866503	0.168538	0.301062	-0.0455586	-0.349613	0.391482	0.640426	-0.709327	-0.852415	-0.950803	-0.591198	0.23649	-0.106277	-0.095257	2.32113	0.917208	2.58769	1.21809	1.13393	0.570997	-0.00545616	-0.572033	-0.468897	1.02007	0.378085	-0.470551	0.0789494	-0.135424	0.0936412	-0.42396	-0.689902	0.874361	-0.651957
405-6488	1.08375	0.613255	1.00376	0.112209	0.794121	0.98056	1.31762	0.79904	0.784387	1.07291	0.803845	0.226698	0.730774	0.626356	-1.22078	-0.481507	0.546999	-1.08416	0.349092	-1.00676	-0.290583	-0.639322	0.235198	-0.738861	0.337441	-0.804321	0.75027	1.66909	0.838249	1.07681	0.702407	0.890999	0.620105	1.45541	0.894414	-0.573593	0.788231	0.850768	0.546504	0.931247	-0.723554	1.4783	0.416689	0.130188
405-1348	1.07917	0.619779	0.894504	0.447508	1.04727	1.03894	-0.212605	0.791405	0.980359	1.0738	1.14594	0.793055	0.744337	0.881056	1.00887	4.32098	1.19606	0.0222508	0.0700717	0.577964	0.634811	1.31168	0.89887	-0.728696	0.363966	-0.783259	0.406672	1.50414	-0.617384	-1.79169	-0.862535	0.506734	-0.023575	-0.417166	0.216782	-0.482407	-0.000832565	0.668372	1.01203	0.994161	1.16065	1.16051	0.442807	1.07436
405-6735	1.09291	0.918779	1.24301	0.595951	1.03859	1.00964	0.839469	0.814312	0.964646	1.07113	1.13826	0.419356	0.703648	1.07241	-0.136077	-0.417834	1.81637	-1.10212	1.62267	1.24791	1.66101	-0.61609	1.40775	-0.75919	0.999198	0.29394	0.0883238	1.91892	-0.481443	-0.213157	-0.998111	0.497315	0.0582749	0.209728	1.26551	0.783048	-0.148188	1.00847	0.958844	0.999223	0.860174	0.983495	0.469532	1.45586
405-1839	0.209702	-0.371166	1.32167	-0.835859	1.25419	0.950832	0.343252	0.199364	1.07795	0.90086	1.27426	-0.395792	0.769525	1.32593	0.436789	-0.572468	1.25548	1.29445	-0.775171	1.31135	1.28225	0.474063	1.31115	1.15059	0.417673	-0.744144	0.545543	-0.332852	0.0150861	0.633789	0.426399	0.655113	0.653594	1.01485	-1.20113	-0.31306	0.741705	0.343102	1.30581	1.00577	-0.170199	2.05672	1.10206	1.73141
405-0977	1.09487	-0.360967	0.690172	0.156448	0.563352	0.297198	1.49716	0.817584	0.5232	1.07075	0.74491	0.484194	0.697836	0.433697	0.0816424	-0.40419	0.812157	0.109374	0.988273	1.1481	0.760383	-0.611112	0.527344	1.16713	0.38432	-0.855471	0.740844	0.691593	0.145539	0.485982	0.196541	0.922587	0.809587	1.15653	-0.562465	-0.795047	0.889691	0.738226	0.0129667	0.847154	-0.919831	0.208217	0.443554	-0.129652
405-4024	-1.5599	-0.837587	0.48876	-0.681181	0.948826	-0.548634	-0.14206	0.805585	1.00589	-1.96075	1.37018	-0.520335	0.200638	1.26446	0.83065	-0.454219	1.43329	-1.09186	-0.740234	0.460055	-0.104725	-0.629366	0.410728	2.82478	1.97365	-0.822374	-1.98455	-0.522287	-2.28261	-1.85773	-0.946463	-3.2776	-2.27177	-5.00261	-1.4871	-0.651753	-5.55006	0.585092	-0.114853	0.878009	-0.952623	2.47243	0.34941	1.46157
405-6555	-0.566647	0.691923	1.31691	0.460091	1.14752	1.04021	1.26855	0.731181	1.05528	0.650661	1.29806	0.698754	0.752087	1.06016	0.793913	-0.531536	1.66195	0.485883	-0.763078	1.10797	1.59848	0.203223	1.62679	1.36913	0.3365	0.717123	0.810726	-0.398425	0.368179	-0.331293	-0.836711	0.722397	0.465166	0.222192	1.48281	1.18389	0.317183	0.620137	0.896619	1.01116	0.844448	1.46759	0.434283	0.87803
405-6126	0.430241	0.316265	0.290278	-0.0530498	0.501008	0.778712	0.529853	0.783769	0.742216	0.578251	0.610615	0.187291	0.7579	0.162549	0.775263	1.93444	0.529813	1.21343	0.498997	0.475197	-0.15984	0.846273	0.519087	-0.0777791	0.681785	0.37063	0.924759	-0.376567	0.233231	0.109078	-0.817343	1.06983	0.617367	-0.0229597	0.165143	-0.39122	0.338794	0.627651	0.396135	0.805369	-0.221401	0.457349	0.339128	0.136281
405-8579	-0.900921	-1.64292	-1.33899	-1.27698	-2.18459	-0.632713	-1.43191	-0.496166	-1.09678	-0.630855	-1.5031	-0.815747	-0.266888	-1.37288	-0.538254	-0.417834	-0.13728	0.240239	1.77148	-0.93225	-0.980426	-0.61609	0.124159	0.20998	-0.481183	-0.229809	0.0268501	-0.580575	-0.971547	0.202239	-0.998111	-0.0769681	-0.540472	-0.816461	-0.40005	-0.755967	-0.781178	-0.637987	-0.732757	-0.0761168	-0.627431	-0.841843	0.251095	-0.908148
405-4937	0.707497	-0.250441	0.898077	-0.0748917	0.724218	1.04312	1.02721	0.788132	1.05476	1.07324	1.44819	0.0103853	0.75015	1.25643	1.23243	1.72069	0.94904	-1.07134	-0.761734	1.41799	1.59317	-0.655917	1.19783	-0.72434	1.40162	-0.774233	-0.315026	-0.405711	-0.484651	0.118455	0.363786	-0.164888	0.172542	0.840169	1.10441	1.72327	0.189447	0.839841	1.67801	1.01998	-0.746015	1.1368	0.43194	1.75993
405-8776	0.342769	-0.234385	0.664391	0.926526	-0.0286178	1.01941	1.52408	0.779663	0.99008	1.07202	0.451345	0.534198	0.717211	0.305382	1.26824	1.19707	0.451383	-0.0768908	-0.73889	1.22935	1.01335	0.32769	0.536726	0.226706	0.526604	-0.0735304	0.337333	-0.529573	0.0744798	-0.213185	-0.952919	0.484106	0.544518	-0.912518	0.146749	-0.66478	0.0319201	-0.0745039	-0.0147394	0.807971	2.03939	0.880218	1.02804	1.72451
405-4656	-1.55467	-0.477023	-0.911153	-0.0420048	-0.281325	-0.872664	-0.512156	-0.191842	-0.0761802	-1.46778	-0.558156	0.0571979	-1.14594	-0.0720728	-1.19053	-0.417834	-0.148323	-0.0108265	-0.729484	-0.93225	-0.980426	-0.61609	-0.28879	-0.75919	-0.74475	-0.0196238	-0.609489	-0.580575	-1.35623	0.987422	0.645314	0.0964823	-0.232626	-0.962259	0.569621	-0.755967	-0.688248	-0.425018	-0.545966	-1.34591	-1.08988	-0.785323	-0.924746	-1.11239
405-7056	0.262176	0.225422	0.493172	0.766948	0.344017	0.464114	-0.393814	0.801342	0.358073	0.20754	0.28955	0.959774	0.473199	0.285052	-1.19053	0.451521	-0.684061	0.294522	-0.729484	-0.93225	-0.980426	-0.61609	-0.480806	-0.0266632	0.015766	0.757847	0.442162	-0.580575	-0.851555	0.916384	-0.998111	0.683674	-0.654725	-0.653464	0.739565	-0.755967	-0.875668	0.332628	0.332995	0.542453	-0.25553	-0.0569864	0.174032	0.023265
405-3864	-0.397132	0.182214	0.064134	-0.287777	0.232386	-0.10497	-0.433529	0.803404	0.468188	0.00931918	0.257659	-0.235428	0.173667	0.0766932	0.0265513	2.4832	0.493862	0.569248	-0.742921	-0.139308	-1.00017	0.121603	-0.00525188	1.89019	0.0266408	-0.816356	0.428249	-0.507715	-0.53866	-1.84757	-0.933551	0.173114	0.0600912	-0.0766	0.43205	-0.6257	-0.25605	1.26097	0.194181	0.161063	1.52331	-0.727334	0.654327	-0.670178
405-7371	1.0759	-0.392947	-0.0228515	-0.0989745	0.7732	0.171181	-0.123201	0.775262	0.814588	0.994322	0.921085	-0.0851944	0.666418	0.956231	1.20063	0.913857	0.945587	0.108396	-0.764421	1.14682	0.810223	-0.0262289	0.993899	-0.721436	0.130541	1.81219	0.550595	2.68976	0.0494992	1.65258	1.06095	1.14974	0.643766	1.42891	1.78049	1.16346	0.951484	0.405182	0.120736	0.79084	0.365198	1.35007	0.136965	-0.496073
405-6138	-1.57233	-1.04388	-1.73857	-1.0007	-2.15615	-2.13689	-0.794633	-1.9599	-2.68606	-1.95834	-1.90708	-1.93486	-1.86416	-2.6428	-1.24887	-0.540632	-1.32391	-1.06749	-0.765765	-1.07595	-1.03375	-0.660895	-0.933086	-0.719984	-1.82781	-0.765206	-2.02605	-0.383853	-2.25817	-1.7612	-0.823799	-3.35647	-2.30491	-0.739833	-0.426238	-0.404247	-1.53348	-1.81231	-2.1742	-1.94533	-1.16184	-0.592785	-2.15821	-0.957771
405-5567	-0.443315	-0.0784	0.179527	-0.956792	0.326125	0.11716	-0.760488	0.782529	-0.119343	0.285682	0.0960274	-0.2389	0.546694	0.170117	0.0655513	-0.486055	-0.328057	-0.43695	-0.74964	-1.01209	-1.01005	-0.640982	0.0505381	-0.737409	0.333511	-0.801312	0.366356	-0.471285	0.239548	-0.753286	-0.901271	0.24586	0.095031	-0.157618	-0.00496602	-0.560567	-0.185326	0.619999	-0.0999556	0.107913	-0.112972	-0.858907	0.769342	-0.190755
405-4675	0.112519	0.857799	0.147839	0.521228	0.178952	0.348718	-0.0474335	-0.00532968	0.431352	0.131784	0.169659	0.806777	0.603786	0.306943	-1.36557	-0.786228	-1.28859	1.49663	1.39998	-1.36336	-1.14039	1.89704	-1.74744	-0.641572	-0.123845	1.83808	0.480394	1.78589	1.084	0.874769	0.469045	-0.669555	-0.815079	-0.187044	0.751137	0.299193	-0.833002	-0.222784	0.0226326	0.147379	-0.84655	-1.16469	0.362856	-0.377656
405-0184	-0.185093	-0.312156	-0.660047	-0.232791	-0.708687	0.596377	-0.204524	0.449037	0.305271	-0.119065	-1.98601	-0.365599	0.648203	-0.625487	0.106424	-0.322325	0.31127	0.407664	0.732998	3.32669	-0.938953	0.669454	-1.75022	-0.789683	-0.59753	2.45975	0.310739	3.0582	1.1484	1.25505	0.625868	-0.742404	-1.45717	-0.397234	1.25783	0.64223	-0.718177	0.195831	-0.121125	0.937539	-0.604519	0.0473157	0.880936	-0.893032
405-8346	0.625115	0.499665	1.30858	-0.451273	1.25703	0.650234	0.424842	0.750116	0.687237	0.433736	0.997986	-0.13055	0.736587	1.00849	0.287046	-0.495151	0.418363	0.618231	-0.752328	0.126425	0.843949	-0.644301	0.862015	0.857611	1.40414	0.492409	0.501561	1.08075	0.488919	0.784865	0.67443	0.456799	0.412167	1.61974	1.35384	1.44676	0.756875	0.239403	0.783309	0.930523	-0.722208	0.760941	0.220552	1.50345
405-5854	0.150495	0.361023	0.937762	0.275529	0.153532	0.830508	0.0434615	0.770679	0.170664	0.103617	0.354658	0.343316	0.711752	0.281269	0.0214915	-0.599757	0.135087	-1.05082	-0.783234	0.393353	-1.05942	-0.682468	0.321261	-0.701107	0.365765	-0.726091	0.424252	-0.289136	0.0353032	0.748475	0.71968	0.393202	0.478784	-0.660556	0.516139	-0.2349	0.194876	0.224848	0.586863	0.863594	-0.37771	-0.391513	0.148613	0.509009
405-1592	-1.55794	-0.921987	-1.75021	-0.321465	-1.66523	-0.211163	-1.06135	-0.980227	-1.01398	-0.503923	-1.94325	-0.322809	0.00711522	-1.16067	-1.20133	-0.440575	-1.3383	0.439303	0.283767	0.303776	-0.9903	0.452432	-0.883597	-0.751929	-0.759799	1.30499	0.601081	1.47751	1.4037	0.00682421	-0.112479	-0.509685	-0.467988	0.256167	-0.225877	-0.690833	-0.257799	-0.79009	-0.315284	0.00540055	-0.662916	-1.0659	0.181713	-0.677692
405-2272	7.61228e-05	1.30265	0.0637846	1.46306	-0.451954	-0.367817	-0.958186	-2.36154	-1.14714	-0.477102	-0.0803837	1.3147	0.515311	-0.19384	1.41016	1.827	2.75711	1.59647	-0.00762131	1.57606	2.80811	0.567631	2.34897	3.34863	1.05649	1.308	-0.466311	2.26337	0.0682105	0.445523	1.06239	-1.01396	-0.320839	-1.87409	1.05683	2.55827	-0.898107	-1.43643	-0.253648	0.512056	-0.802604	-0.55271	0.846487	0.374736
405-9063	-1.5743	-1.40481	-1.73699	-2.16102	-1.15489	-1.57392	-2.05136	-1.49772	-2.6706	-1.95796	-1.90214	-1.91151	-1.79217	-2.63571	-1.25536	-0.554276	-1.32194	-1.06365	-0.769796	-0.395409	-1.03967	-0.665874	-1.74883	-0.715628	-1.81854	-0.75618	-2.03261	-0.361996	-2.25431	0.325674	-0.804431	-1.60204	-2.31015	-0.0979232	-1.24513	-0.365167	-1.04069	-2.56993	-2.16908	-2.11453	-1.14433	-1.14573	-2.34122	-0.954141
405-1988	0.943595	0.269661	1.16154	0.49759	0.926813	1.0208	0.848281	0.805585	0.90597	1.07215	1.0623	0.327712	0.719149	1.03193	1.06126	-0.454219	0.958961	0.607575	-0.740234	1.16822	0.527786	-0.00534354	0.744578	0.208957	1.18873	-0.822374	0.0242732	-0.522287	-0.249704	0.296045	0.668977	0.36176	0.726177	0.0485551	-1.4871	-0.651753	0.509408	0.721627	0.98336	1.00346	0.793697	1.8186	0.586092	1.28181
405-1069	1.07263	-1.39687	-1.73646	-1.62016	-1.68398	-1.39254	-1.06383	-2.01887	-1.44631	1.07507	-1.9005	-1.90372	-2.14847	-2.63334	-1.25752	-0.558824	-1.32129	-1.06236	-0.77114	-1.09724	-1.04165	-0.667533	-1.7488	-0.714176	-1.81545	-0.753171	-2.03479	-0.35471	-2.25302	-1.74088	-0.797975	-3.37307	-2.31189	-2.26562	-1.23413	-0.35214	-2.49953	-2.57015	-2.16737	-2.06706	-1.13849	-0.555459	-2.66158	-1.15276
405-5039	-1.55336	-1.6588	-1.75391	-1.64819	-2.1867	-2.17735	-1.64737	-2.35282	-2.83558	-1.96203	-1.95476	-2.16063	-2.78535	-2.71137	-1.18621	-0.408738	-1.34288	-1.10468	-0.726796	-0.921606	-0.976476	-0.612771	-1.15498	-0.762094	-1.91739	-0.852462	-1.9627	0.174517	0.559122	-1.90853	-1.01102	-2.70412	-2.25432	-0.692347	-0.97517	-0.78202	-1.52227	-2.56277	-2.22368	-2.18954	-1.33117	-1.04355	-2.06466	-1.25004
405-6703	-0.036733	-1.84929	-1.76661	-2.66751	-1.1428	-2.21084	-2.53855	-2.32664	-1.40718	0.892154	-1.25913	-2.34747	-2.38301	-1.68343	-1.13434	-0.299585	-1.35857	-0.107112	-0.694546	-0.793868	-0.929079	-0.572944	-1.75035	-0.796944	-1.99153	-0.924674	-1.91028	-0.77001	-2.32635	-2.03045	-1.16597	-3.13645	-2.21246	-2.05525	-1.86106	-1.09466	-2.27691	-2.10151	-2.26463	-2.18086	-1.4713	-0.966925	-2.34573	-1.33125
405-9551	1.08048	-1.49212	-1.7428	-2.26051	-2.16458	-1.57246	-1.63842	-2.37572	-1.46736	1.07355	-1.92023	-1.99714	-2.74466	-2.66171	-1.23159	-0.504247	-1.32914	-0.00220209	0.168678	-1.03338	-1.01795	-0.105736	-1.74913	-0.731601	-1.85252	-0.789277	-2.00858	-0.442141	-1.57201	-1.80185	-0.875447	-1.9521	-2.29096	-0.240305	-1.36611	-0.50846	-1.43316	-2.56747	-2.18785	-2.15672	-1.20855	-0.992426	-2.63601	-1.19034
405-1292	-1.55859	-1.5953	-1.74968	-1.85474	-2.17827	-2.16619	-2.26016	-1.69097	-2.79433	-1.96101	-1.94161	-2.09835	-2.76985	-2.69245	-1.20349	-0.445123	-1.33764	-1.09442	0.538255	-0.964185	-0.992275	-0.626047	-1.74948	-0.174861	-1.89268	-0.828392	-1.98018	-0.536859	-0.726429	-1.86789	-0.959375	-3.26929	-2.26828	-1.1273	-1.5091	-0.677807	-1.93923	-2.28819	-2.21003	-2.18442	-1.28446	-0.742822	-2.41392	-1.23105
405-8779	0.750654	1.3751	0.566549	0.770281	0.607129	0.817157	1.18784	0.789223	0.498492	0.692673	0.55773	0.970962	0.748212	0.180773	0.931822	2.03481	1.23167	0.00919301	-0.76039	1.1005	1.07543	-0.654258	1.46184	0.237098	1.33655	0.171242	1.01972	-0.412997	0.805729	0.881642	0.987521	1.16841	1.3124	-0.276843	-1.32212	-0.456353	1.18211	0.944517	0.578251	0.945965	-0.153577	1.24404	0.422793	0.777627
405-2346	0.624455	1.19632	0.499542	-0.176482	0.149134	0.597945	0.419167	0.793586	0.68893	0.92491	-0.00776768	-0.124406	0.636707	0.0552031	0.415075	0.471424	0.726907	-0.383282	0.942829	0.792811	0.591672	-0.64762	0.899316	0.662105	0.166203	1.37357	1.22776	-0.442141	0.0933719	0.290854	-0.875447	1.04665	0.39456	-0.0131931	-1.36611	-0.50846	0.0643769	0.639626	0.367103	0.818797	0.291987	0.31781	-0.0455422	-0.0351367
405-7878	-0.332003	-1.63498	-0.368108	0.272421	-2.18354	-0.517971	-1.33768	0.491547	0.117181	-0.400168	-1.94983	-0.356029	-0.0709911	-0.339213	-1.19269	-0.422382	-0.679848	0.12342	-0.730827	-0.937573	-0.982401	0.0753624	-0.415852	0.859722	-0.394162	-0.843436	0.640005	-0.573289	-0.368205	-1.89329	-0.991655	0.596184	0.104454	-0.438053	-1.56409	-0.74294	-0.094154	0.198021	-0.307507	-0.287989	-1.31365	-0.688322	0.251809	-0.926474
405-0743	1.07524	-1.42862	-0.739651	-1.43559	0.0379424	-0.310292	-1.51539	0.410181	0.536461	1.07456	-0.0932171	-0.910156	0.222401	-0.150936	0.19094	-0.540632	0.133955	0.970865	2.07684	0.267918	0.469761	0.946262	0.12325	2.71921	-0.624812	-0.765206	-0.131672	-0.383853	-0.232234	-1.7612	-0.823799	0.0331495	-0.0478107	0.376481	0.537903	-0.404247	-0.0191147	0.420487	-0.338639	0.281022	-1.16184	-0.516997	0.122649	-0.760169
405-5271	1.10403	0.514418	0.93129	0.0883349	0.787665	0.671885	1.46636	0.164194	0.0151588	1.06896	0.618798	0.348112	0.441728	0.533234	1.02352	-0.340517	0.409578	0.44587	-0.70664	0.825668	0.589862	0.247241	0.756352	3.55943	0.0208254	-0.897595	-0.453951	-0.704436	-1.2934	0.381005	0.304823	0.113242	0.0639328	-0.00772273	-0.0818924	-0.97742	-0.0638005	0.118139	0.204587	0.636082	-0.500316	0.342835	0.178904	0.248554
405-1921	1.09356	0.0165151	-0.0658477	0.55409	0.0216121	0.414595	-0.464939	0.349177	0.56827	1.071	0.0374032	-0.226785	0.342209	-0.163084	-1.18837	-0.413286	-0.614906	0.952256	-0.72814	-0.926928	-0.978451	-0.614431	-0.9316	0.403388	-0.0413238	1.14096	0.280207	1.07066	-0.0517539	1.45334	1.59919	0.677483	0.588584	1.54535	2.02057	2.54034	1.09656	0.232087	0.106162	0.448338	-0.390726	-0.568896	0.381153	-0.245282
405-6729	0.864488	0.908207	0.378909	0.875546	0.382298	0.77066	1.54572	0.522481	0.53552	0.776562	0.25029	0.817055	0.721086	0.651788	1.21348	3.2289	0.613729	1.01277	1.82046	-0.256032	0.843796	1.63335	0.136609	0.151231	0.251507	1.44557	-0.717838	-0.515001	-0.858592	1.10794	0.622693	0.160334	-0.261207	-0.515613	-1.4761	-0.638727	-0.691682	0.724787	0.504291	0.663081	0.196409	2.00937	0.877386	0.364528
405-1305	0.370765	0.718851	0.628222	0.308659	0.779422	0.289411	0.738848	0.853582	0.453174	0.303891	0.49101	0.583983	0.250599	0.439487	-1.11273	-0.254104	0.485509	-1.14829	-0.681108	-0.740645	-0.90933	-0.55635	-0.137541	-0.811464	0.100508	0.238387	0.397565	1.29965	0.42831	1.08595	1.52485	1.09501	1.21539	1.85053	1.72818	2.69255	1.73456	0.375653	0.0425021	0.679799	0.682317	0.713075	0.537104	-0.409293
405-6741	-0.646521	-0.268599	-0.732026	0.104264	-0.0938599	-0.830294	0.0524304	-1.26484	-0.609714	-0.263887	-0.104186	0.33771	-0.139092	0.0894555	0.98242	-0.367806	0.529156	0.303286	-0.714702	0.508002	0.279422	-0.597836	0.905243	-0.775163	0.0205898	-0.879542	0.269557	1.24491	0.709489	0.359161	0.861697	0.516593	0.902013	0.895355	0.610637	1.2547	0.908845	-0.472518	-0.350284	0.139346	1.33601	2.11176	0.455887	-0.810254
405-9267	1.08767	1.21127	0.621428	1.03004	0.471891	1.0208	0.299602	0.805585	0.306536	1.07215	0.884821	0.809229	0.719149	0.632559	-0.453008	-0.454219	0.160043	2.37142	2.87621	0.742759	1.05135	3.04331	0.601778	-0.747573	0.868607	0.311895	0.793123	0.831984	0.593743	1.39273	1.66592	1.04909	1.11522	1.55153	1.23584	1.45486	1.3785	0.751559	1.16827	0.996866	0.712849	0.598279	0.664087	1.71513
405-2338	0.512636	0.779105	-0.65036	0.0641818	-0.443034	0.160433	0.795864	0.781587	-0.0462728	0.179746	-1.90214	0.40952	0.600119	-0.718587	0.618995	-0.554276	0.134443	-1.06365	0.917373	0.961678	0.219504	-0.665874	0.322816	1.08844	-0.284591	-0.75618	0.704231	-0.361996	0.64996	-0.601419	-0.804431	0.561872	0.657497	0.0327409	-1.24513	-0.365167	0.465287	0.470582	-0.00456045	-0.00309201	-0.0367085	-0.729533	0.721098	-0.773772
405-2641	1.09618	-1.68261	-1.7555	-2.47757	-0.614489	-1.64291	-2.35586	-1.48811	-1.5944	0.834557	-0.946186	-2.18398	-1.9287	-1.31194	-1.17972	-0.395094	-1.34484	0.903356	0.612077	-0.905638	-0.970551	0.814292	-1.74978	-0.76645	-1.92666	-0.861489	-1.95615	-0.617004	-2.29933	-1.92377	-1.03039	-1.70974	-2.24909	0.0363186	0.139782	-0.8211	-1.14104	-2.5621	-2.2288	-2.17434	-1.2549	-0.890106	-2.53249	-1.15867
405-6623	-1.53897	-1.83341	-1.76555	-2.64942	-1.32223	-2.20805	-2.52115	-1.66694	-1.64077	-1.52756	-1.99094	-2.3319	-2.82797	-1.91388	-1.13866	-0.308681	-1.35727	0.439776	0.492638	-0.804513	-0.933029	0.130205	-1.06477	-0.794039	-1.98535	-0.918656	-1.91465	-0.755438	-1.03609	-1.38877	-1.15305	-1.11746	-0.797811	-1.06737	-1.83906	-1.06861	-1.21269	-2.55784	-2.26122	-2.18048	-1.44669	-0.930921	-1.84638	-1.22184
405-4740	1.1073	-1.81754	-1.40771	-0.965314	-1.69214	-1.40296	-0.81596	-1.29629	-1.48961	1.06833	-0.792153	-0.415417	-0.752269	-0.799855	-1.14298	-0.317777	-0.583067	1.06631	0.219704	-0.815158	-0.936979	0.821189	-0.505146	-0.791135	-0.914022	-0.912639	-1.91901	-0.740866	-1.01538	-0.740343	-1.14014	-0.581391	-0.786418	0.39266	0.368536	0.109336	-0.193823	-0.603443	-1.11823	-0.603846	-0.788224	-0.450464	0.0154879	-1.09498
405-8657	1.08746	0.748885	1.07525	0.503322	1.20401	0.999942	0.0635393	0.705297	0.430441	0.897551	0.950843	0.883327	0.692023	0.803501	-1.17756	-0.390546	-1.34549	2.42817	2.48237	-0.900316	-0.137574	2.53632	0.130979	-0.767902	0.690511	-0.864498	-0.0845443	-0.62429	-0.282446	-0.139215	-0.0790171	0.175438	0.38929	0.395097	-1.64108	-0.834127	0.331362	0.442104	0.783021	0.956279	0.663445	0.887043	0.406672	0.88408
405-8100	1.08833	1.27609	0.621772	1.11778	0.551267	1.01941	1.42906	0.696627	0.755567	1.06267	0.893688	1.12358	0.717211	0.727936	0.00955915	-0.449671	-0.521773	-1.09314	-0.73889	-0.969507	0.0373542	-0.627706	0.912832	-0.749025	1.36622	0.185481	1.03919	-0.529573	1.17307	0.278901	0.48063	1.02871	1.33127	0.80475	-0.522853	-0.66478	1.50853	0.608288	1.15497	0.990406	-0.230828	2.2701	0.356587	1.61883
405-0584	1.11188	1.25755	1.28834	0.923471	1.71005	0.969181	0.531431	0.845946	0.815135	0.97209	1.45177	0.629293	0.647459	1.17697	2.03903	-0.28594	1.78599	1.3015	-0.690515	2.32325	2.32739	0.396461	2.15907	2.92073	0.839905	0.90993	1.04241	1.40935	1.46304	1.48359	2.81442	1.4566	2.10916	2.43354	1.89154	3.74375	2.84234	1.33576	0.987486	0.9444	-0.457194	0.934788	0.467898	1.37156
405-9151	0.427539	0.426928	0.970495	0.854132	0.624333	0.868113	0.461644	0.831777	0.845809	0.585802	0.0836478	0.561648	0.668772	0.465167	0.216044	-0.335969	-0.136295	0.233233	-0.705296	-0.836448	-0.944878	-0.58622	-0.832771	1.7778	0.609172	-0.900603	0.356546	-0.711722	0.316751	-0.596043	-1.11432	0.107906	-0.0657985	0.82543	-0.383335	-0.990446	0.279594	0.701957	0.485602	0.296533	-1.20145	0.795619	0.142021	0.184727
405-1052	0.547622	0.112733	0.644034	-0.533726	0.606987	0.353717	-1.40929	-0.408149	0.682665	0.4775	0.377407	-0.359186	0.418353	0.696019	-0.251724	-0.326873	-1.35465	-1.12777	1.03468	0.920518	-0.0621639	-0.582901	0.46801	0.638188	0.163076	-0.906621	-1.27509	-0.726294	-1.41466	-1.99997	-1.12723	-0.352017	-0.282998	-0.0588399	-0.975051	-1.0165	-0.756535	-0.084497	0.405106	0.572472	-0.770078	-0.402899	-2.5529	-0.0076691
405-2721	1.09814	0.751797	0.143755	0.797591	-0.403405	0.998479	0.786016	0.823038	-0.247403	0.972419	-0.100357	0.201397	0.688148	-0.313359	-0.404099	-0.38145	-1.3468	-0.379216	-0.718734	-0.889671	-0.296821	-0.602814	-0.205346	0.71175	1.10712	-0.870515	-1.9496	-0.638862	-2.30319	-0.287788	-1.04976	-0.650665	-1.05342	-0.248717	0.902848	0.493317	-0.915276	0.35839	1.1146	0.967484	-0.253731	2.03539	0.383504	1.40095
405-6520	1.10141	-0.235075	-0.434501	0.374077	-1.18115	0.553287	0.479189	0.828493	-0.0171576	0.506088	-1.10344	0.326425	0.67846	-0.529174	1.45122	-0.358709	1.23577	0.762761	0.420843	1.74002	1.98622	0.489329	0.79896	0.720105	0.635321	1.91055	1.22502	2.66315	2.31128	0.741007	1.52859	0.269206	0.718706	1.32311	0.738735	1.61166	1.09552	0.833719	0.224025	0.837877	-1.3954	-0.00391815	0.903559	0.571335
405-5368	-0.370294	-0.179572	0.0875594	-0.49251	0.164929	0.249254	-0.214866	0.82776	-0.383398	-0.619405	-0.297341	-0.441953	0.231223	-0.112618	0.0747751	-0.2632	0.629829	0.377204	-0.683796	-0.0734082	-0.91328	-0.559669	0.25447	0.0839468	-0.327355	-0.948745	0.351038	0.408282	-0.111812	0.564374	0.592689	0.232568	0.160275	0.306808	0.889127	1.14854	0.140723	0.169538	-0.349785	-0.0167218	-0.680423	-0.347922	-0.0425371	-0.782437
405-0594	-1.53112	0.774397	1.02208	0.287045	0.802577	0.716404	-0.247768	0.693696	0.267463	-1.96635	0.421351	0.286945	0.400999	0.456115	0.51775	-0.254104	0.369949	0.107937	1.234	-0.740645	0.667168	-0.55635	0.243717	-0.811464	0.621257	0.368889	0.57504	-0.84287	-0.357921	1.75498	1.71686	1.13447	0.771131	1.05014	1.85409	2.06307	1.05069	0.0674735	0.187316	0.68768	-1.52969	0.557645	0.0936724	0.183926
405-5709	-1.5743	-1.40481	-0.41355	-1.21812	-0.51939	-0.767483	-2.05136	-0.855275	0.135227	-1.30068	-0.494828	-1.05669	-1.0144	0.161535	-1.25536	-0.554276	-0.660065	-1.06365	-0.0993143	-1.09192	-0.247037	0.296128	-0.916965	0.749954	-0.661053	-0.75618	-0.358792	-0.361996	0.254765	-0.391771	-0.804431	-0.873917	-0.542868	1.22149	0.444504	0.720453	0.00705828	-0.094304	-1.06621	-1.07972	-1.14433	-1.05067	-1.41561	-1.09999
405-5593	0.710528	1.09885	0.8448	0.255926	0.231691	0.806876	1.41963	0.804494	0.738341	0.729525	0.468569	0.226967	0.721086	0.494695	0.220077	-0.458767	0.0302011	-0.614032	0.641561	-0.106213	0.0499295	-0.00110183	0.0677574	2.6019	1.04773	-0.819365	0.838287	-0.515001	0.937609	-0.389029	-0.940007	0.675668	0.993831	0.795704	0.322636	0.497121	1.02096	0.782472	0.661653	0.871442	-1.26694	0.0928294	0.362338	1.00428
405-6232	0.895047	1.15094	1.30157	0.650837	0.72963	1.00406	1.20047	0.818675	0.815582	0.872934	1.72033	0.306365	0.695898	1.16236	0.821411	-0.399642	0.844993	1.12817	0.75311	1.29442	0.98115	1.06069	0.639513	1.80715	0.652449	0.484332	0.940578	-0.609718	0.825218	0.302725	0.598836	0.868796	1.18105	0.553869	-1.61909	-0.808073	1.09629	0.0926013	0.729356	0.900041	-0.812483	0.930755	0.450376	0.953982
405-3763	1.09029	1.28982	0.898827	1.17237	1.1227	1.01522	1.64905	0.809949	0.985268	1.07164	1.0663	1.26928	0.711399	0.943049	0.834447	3.17336	0.969358	0.338084	0.767362	0.792781	1.45209	-0.0271064	1.16449	1.58837	1.03897	-0.120613	0.155286	-0.551431	-0.0957698	0.745347	1.01319	0.533387	0.712733	0.339023	0.317814	0.315556	0.643907	0.548167	0.926776	0.967004	-0.830451	1.41903	0.550023	1.46218
405-6645	0.605881	-0.0539141	-0.85198	0.841909	-0.923353	-0.545974	-0.173027	-0.996713	-0.508529	0.602001	-0.895568	0.899508	0.0370454	-0.875611	-1.12786	-0.28594	0.165741	0.146769	-0.690515	-0.777901	-0.923154	-0.567966	-0.776901	-0.8013	-0.240814	-0.933701	-1.90372	-0.791868	-1.17782	0.414701	0.253139	-1.31583	-1.57329	0.305717	0.559216	0.470972	-0.439079	-0.701922	-0.603512	-0.160695	-1.48882	-0.312505	0.188409	-0.787652
405-7925	1.10272	-0.325691	0.564807	1.10289	0.506555	0.527222	0.760441	0.830674	0.629707	0.749152	0.0415715	1.08146	0.674585	0.365903	0.381742	-0.349613	0.857668	-1.12136	-0.709327	0.563971	0.591703	-0.591198	0.608461	-0.780971	0.717624	1.45728	1.08554	2.6014	2.05969	0.298101	0.606999	0.0962498	0.326535	1.35244	0.865376	1.47629	0.733282	0.317718	0.171946	0.820131	-1.13542	0.130922	0.889713	0.526063
405-9873	1.07066	1.67526	0.800071	1.20734	-0.203394	0.802085	1.12147	0.173286	0.0893186	1.07545	0.00452255	1.30867	0.769525	-0.210739	1.28075	-0.572468	0.484538	-1.05852	-0.775171	0.334298	0.280761	-0.672512	1.09681	-0.709819	0.569919	0.697489	0.755436	-0.332852	1.04931	0.832861	1.24316	0.646486	0.998936	-0.163162	0.189706	-0.31306	0.997896	-0.147931	0.554217	0.418161	1.52276	-0.947832	0.88645	0.866905
405-3108	-1.5357	1.07308	1.25872	1.21218	0.633055	0.637816	1.36196	0.845946	-0.0673812	-1.96546	0.532107	1.18784	0.647459	0.513405	0.973604	-0.28594	0.964684	0.725621	0.60044	-0.137504	0.416886	0.67212	0.538559	0.511651	0.605428	0.615844	0.107106	-0.791868	0.151616	0.804527	1.5191	0.514222	0.867465	0.739174	-0.399111	-0.216652	0.871605	0.941535	0.344243	0.962092	-0.63506	0.560986	0.0417783	0.87056
405-5555	1.09749	1.55283	1.26333	0.650738	1.49322	0.999874	0.779521	0.821948	0.928557	1.07024	1.27985	0.683407	0.690086	1.04262	0.611536	-0.385998	0.598878	-0.537898	-0.720077	0.979206	0.159324	-0.604474	0.828819	-0.769354	0.693224	-0.867506	0.719807	-0.631576	0.599407	0.211474	0.407222	0.683691	0.930478	0.368248	-0.859912	-0.847153	0.784729	0.781856	1.01151	0.981182	0.0108215	0.914642	0.373756	0.984842
405-5364	0.188939	0.537844	0.0610224	0.260731	0.100476	0.208507	-0.0523734	0.0294557	0.00983318	0.117412	-0.291386	0.0608423	0.404783	-0.197263	0.779243	-0.472411	1.06382	-1.08673	-0.745609	-0.996119	0.869925	-0.636004	-0.242311	-0.741765	0.170763	-0.810339	0.216376	-0.493143	-0.224298	-0.0858937	-0.920639	0.138347	-0.355331	-0.16169	-0.276793	-0.599647	-0.612372	-0.154057	-0.00867413	-0.189583	0.246264	1.02354	0.614495	-0.261112
405-1454	-1.5671	-1.49212	-1.7428	-2.26051	-2.16458	-2.14806	-1.11594	-2.37572	-2.72731	-1.95936	-1.92023	-1.99714	-2.74466	-2.66171	-1.23159	-0.504247	-1.32914	-1.07775	-0.755015	-1.03338	-0.150823	-0.64762	-1.74913	-0.731601	-1.85252	1.3167	-2.00858	3.21024	0.907739	-1.80185	-0.875447	-2.08157	-2.29096	-0.392451	0.66566	0.619053	-1.21226	-1.88169	-2.18785	-2.15624	-0.590875	-1.1106	-2.208	-1.19034
405-7632	0.674242	0.447435	0.671135	0.163916	-0.0376096	0.313972	-0.210104	0.647488	-0.0655293	-0.0596002	0.0804275	0.260366	0.592084	0.0152158	0.332891	0.451573	-0.353147	-1.11366	-0.0840592	-0.115176	0.00580441	0.343869	-0.111296	-0.772258	-0.0533595	-0.873524	0.243846	-0.646148	0.14857	0.124418	0.384461	0.374843	0.657297	1.11646	0.629217	1.10931	0.835953	0.54761	0.401752	0.194405	0.846432	-0.55106	0.908397	-0.510404
405-0791	-0.642937	-0.419931	-0.0640562	-0.629467	-0.152914	-2.16201	0.199993	-1.39542	-0.27433	-1.96063	-0.386381	-0.430004	-0.667702	-0.147468	-1.20998	-0.458767	-1.33568	-0.109887	-0.741577	-0.980152	-0.9982	-0.631025	-0.66176	-0.746121	-0.377419	-0.819365	-0.00161845	-0.515001	-0.15875	0.665564	1.11207	0.018212	0.313119	0.232301	-1.4761	-0.638727	0.242986	-0.134646	-0.26807	0.062444	-0.390549	-1.07868	0.386925	-0.979292
405-6773	-1.15575	-1.56355	-1.74757	-1.40718	-2.17406	-2.16061	-0.954112	-2.36591	-1.40492	-1.9605	-1.93503	-0.960833	-1.17441	-1.4874	-1.21214	-0.463315	-1.33503	-1.08929	-0.742921	-0.2909	-1.00017	-0.632685	-0.702093	0.615108	-0.511838	-0.816356	-0.364242	-0.507715	-0.965756	-0.126931	-0.933551	-0.039434	0.00944177	-1.09025	-1.4651	-0.6257	-0.432195	-0.686783	-1.16771	-1.12594	-1.04766	-0.819821	-1.46681	-1.21428
405-3003	0.205363	-1.55561	-0.16118	0.00261358	-0.863297	-0.507791	-0.0919319	0.552039	0.513624	-0.423244	0.330465	-0.311915	-0.0142917	-0.673006	-1.2143	5.70239	-0.650119	0.931439	1.03019	-0.0340651	-1.00215	1.69778	0.00439532	-0.743217	-0.104053	0.64583	0.30745	-0.500429	-0.273619	-0.430638	-0.927095	0.639301	0.323284	1.08531	1.11392	0.641677	0.435833	0.170806	-0.222618	0.281233	-0.41121	-0.900087	0.733262	-0.726841
405-7259	0.328584	1.23167	-0.0382775	1.45741	-0.260953	0.272768	0.0298637	0.77177	0.706671	0.34673	0.219977	1.40974	0.779213	0.0786182	-0.379225	-0.595209	0.00471267	0.372303	-0.78189	-1.13982	-1.05745	-0.680809	-1.18495	-0.702559	0.685349	2.52698	1.12425	2.50381	1.74311	1.53022	1.87958	0.0551848	0.159053	-0.340947	1.11656	1.18736	0.268559	0.742501	0.80674	0.419422	1.90284	0.302765	1.07143	0.245023
405-0337	1.02916	0.342777	1.02133	0.0208313	0.771527	0.76175	-0.435469	0.352929	0.678906	0.540362	0.489694	0.673087	0.719149	0.73472	0.477189	-0.454219	-1.33633	0.364143	-0.740234	-0.323656	-0.996225	-0.629366	0.217775	2.55785	0.276163	-0.0255183	0.994413	-0.522287	0.521462	0.846033	0.477819	0.932901	0.710122	0.555564	0.781297	0.270638	0.723527	0.378279	0.64008	0.746768	1.28525	1.64005	0.980848	0.635712
405-3962	-1.54289	-0.586623	-1.76238	-0.966853	-2.20356	-0.721075	0.269052	0.579908	0.871846	-0.373093	-1.98107	-0.552434	0.19045	-0.601065	0.392672	-0.335969	-0.114435	-1.1252	0.337208	-0.155485	0.359568	-0.58622	-0.62414	-0.785327	-0.818705	1.77865	1.0331	1.76924	1.82175	0.789838	1.30064	0.118097	0.346198	0.883572	-0.0091343	0.132739	0.568979	0.475426	-0.789234	0.410726	-0.774571	-0.897411	0.470803	-1.1121
405-9459	-1.55009	-1.69848	-1.75656	-2.49566	-0.917601	-1.81264	-2.37325	-1.77273	-1.75566	-0.668208	-1.43897	-2.19955	-2.79504	-1.59709	-1.1754	-0.385998	-1.34615	-0.427655	-0.720077	-0.894994	-0.966602	-0.604474	-1.74983	-0.769354	-1.93284	-0.867506	-1.95178	-0.631576	-1.4709	-1.93393	-1.0433	-1.67593	-2.2456	-0.812898	-1.65208	-0.847153	-1.79652	-2.23238	-2.23221	-2.16981	-0.855871	-0.919688	-2.43128	-1.19782
405-0478	0.763629	1.39082	0.647235	0.861376	0.42764	0.717078	0.395537	0.614311	0.277688	0.771335	0.384758	0.984745	0.688148	0.292354	-0.0575193	-0.38145	-0.465808	-0.699287	-0.0942327	-0.148401	-0.964627	-0.602814	-0.245839	-0.770806	0.284717	-0.870515	0.197755	-0.638862	0.135036	0.785008	1.28487	0.487943	0.768722	1.08083	0.133565	0.310856	1.07099	0.339979	0.446325	0.851683	0.383352	0.727723	0.479733	-0.00019363
405-4247	1.10469	1.43139	1.02438	1.31167	0.608121	0.984527	1.45766	0.833947	0.865417	1.06884	0.542678	1.27347	0.668772	0.518877	1.09784	-0.335969	1.2236	0.608278	0.296631	0.800588	0.485058	-0.58622	0.78723	1.4287	1.00571	1.18461	0.72766	0.342039	0.640344	1.45871	2.13781	0.763997	0.977595	1.0174	0.578028	0.942301	1.19606	0.876086	1.01637	0.972843	0.971749	1.69737	0.525911	1.42868
405-4089	1.08244	1.16296	0.792752	1.40826	0.714608	0.704459	0.666523	0.796859	1.04713	1.06855	0.845828	0.689501	0.734649	0.843282	1.42439	-0.490603	1.61711	0.130819	-0.750984	1.80643	1.38743	-0.642641	1.80501	0.324858	0.763577	0.333724	0.385006	-0.463999	0.959927	-0.721776	-0.894815	0.00890524	0.552254	0.870149	-1.39911	-0.54754	0.791051	1.58553	0.659811	0.790007	1.44515	2.38523	0.941132	1.19339
405-5365	0.503459	0.25238	0.31565	0.30844	0.00374393	0.796245	1.32024	0.719724	0.143187	0.726508	-0.0307097	0.42927	0.685475	-0.0321004	0.309031	-0.499699	-0.021027	-1.07904	-0.140784	0.678841	0.137963	-0.64596	0.212739	-0.733053	0.397639	0.587714	0.901131	0.480284	0.953733	0.579861	0.865962	0.891253	1.19563	0.760807	-0.0457373	-0.521487	1.2611	0.304694	0.524871	0.821826	0.195598	0.631862	0.29465	0.265606
405-3522	1.10338	1.4814	0.980517	1.17969	0.744094	0.987318	1.28716	0.831765	0.882157	1.06909	0.908473	1.28904	0.672648	0.839181	0.245434	-0.345065	0.0052233	-0.211189	0.343088	0.662374	-0.05054	-0.589539	-0.0529714	0.371013	0.932012	0.937349	0.382453	0.352179	0.373238	1.24886	1.62767	0.657036	0.725812	0.704436	0.596445	0.72126	0.837055	0.804993	0.999411	0.961638	0.708543	1.79375	0.415609	1.39787
405-3277	0.285061	0.749178	-0.140953	0.355885	-0.317579	0.0364423	-0.04715	0.137606	-0.0657514	-0.121035	-0.339611	0.213775	0.199604	0.287739	0.44133	-0.595209	0.353726	-1.0521	-0.78189	0.0006856	0.397831	-0.680809	0.701019	0.194536	0.234536	0.521881	0.947206	-0.296422	1.35822	0.0919787	0.469874	0.901104	1.45833	1.27844	0.640898	1.10883	1.66732	0.148347	0.219527	0.00462981	-0.118367	-1.17446	0.485759	-0.626183
405-7791	-0.496664	-0.423931	-1.32278	-1.22929	-0.776796	-1.23703	0.161646	-0.32933	-0.554187	-0.477505	-1.26613	-0.675563	0.132773	-0.717138	-0.350626	-0.317777	-0.140194	-1.13033	-0.699921	0.420223	-0.0146182	-0.579582	-0.0484783	0.0952128	-0.985924	1.28802	-0.69914	3.02456	1.31751	0.119153	-0.186378	-1.83324	-2.21944	0.406105	0.886189	0.925805	-0.444118	-0.731295	-0.729164	-0.463759	-1.44794	-0.422204	-0.23069	-1.09676
405-7815	-0.465558	1.20464	0.2808	0.917218	0.390872	-0.341228	1.29927	-0.627809	-0.0575956	-0.555562	0.689722	0.92678	-1.37677	0.45258	2.15453	-0.463315	1.95647	2.62726	2.84815	2.72542	2.82554	3.11409	2.53789	0.987833	1.04434	-0.816356	0.911943	-0.507715	0.489553	-1.84757	-0.933551	0.867116	0.915635	-0.311792	-1.4651	-0.6257	0.794419	0.515872	1.08549	0.784699	1.11907	2.26309	-0.00434738	1.4702
405-4117	-1.54027	-1.81754	-1.76449	-1.56455	-2.20777	-2.20526	-1.29179	-2.331	-2.93869	-1.96457	-1.98765	-2.31633	-2.8241	-2.75866	-1.14298	-0.317777	-1.35596	-1.13033	-0.699921	-0.815158	-0.936979	-0.579582	-1.02389	-0.791135	-1.97917	1.24203	-1.91901	0.693794	0.903004	-0.847507	-1.14014	-2.16147	-2.21944	-0.0304563	-1.81706	-1.04255	-1.14648	-2.04381	-1.4269	-2.18308	-1.16983	-0.833258	-2.12064	-1.12503
405-8938	-0.890072	-0.488023	0.0350172	-0.708089	0.477677	-0.4154	-1.40139	-0.361283	0.475837	1.07342	-0.0177637	-0.744856	-0.507195	0.189185	0.145453	-0.499699	-0.0169919	0.333324	0.32941	-1.02805	-1.01597	0.133749	-0.0843698	0.729064	-0.222828	-0.792286	0.539771	-0.449427	0.16444	0.573884	0.397472	0.519636	0.493967	1.94635	0.416675	-0.521487	0.977337	-0.175304	-0.0841411	-0.100721	-0.548205	-0.382928	0.113836	-1.11088
405-3845	0.78998	0.660203	0.954351	0.29757	0.933324	0.987629	0.721741	0.805	0.546066	0.614349	0.732895	0.0987161	0.682335	0.59844	1.64413	-0.367806	1.41168	-1.11623	-0.714702	0.925416	1.32674	-0.597836	0.801995	1.08274	0.602716	-0.879542	0.744594	1.06272	0.221208	0.36455	-1.06913	0.958541	0.516714	0.630129	1.04355	0.470326	0.666078	0.336766	0.995091	0.688355	2.06365	1.45665	0.546065	0.783602
405-7139	1.03307	1.48934	1.00498	1.21585	0.615505	0.988713	1.48376	0.830674	0.887313	0.742707	0.571228	1.14553	0.674585	0.568954	1.45954	-0.349613	1.5538	2.68972	2.8869	-0.0144152	1.47857	3.26313	1.15733	0.577369	0.563889	0.760211	0.122225	-0.689864	0.195752	0.974576	1.64209	0.165885	0.46215	-0.183671	0.562662	1.1076	0.406291	0.63426	1.06122	0.790698	1.08628	1.76486	0.370191	1.08894
405-4002	1.09618	1.07273	0.885223	1.0948	1.00895	1.00266	1.08727	0.819766	0.938868	1.07049	1.03816	1.00312	0.693961	0.761425	1.23827	-0.395094	0.192354	2.5728	2.93241	1.04145	0.970294	3.21224	1.02703	-0.76645	1.38317	-0.861489	0.693431	-0.617004	0.255794	1.77769	1.82261	0.71981	0.471313	1.2863	0.561043	-0.8211	0.758398	1.22316	1.16977	0.938454	2.034	2.85049	0.589725	1.69599
405-7756	1.10076	1.15856	1.14268	0.61712	0.800119	0.992571	0.597232	0.446316	0.855772	0.973554	1.09767	0.254991	0.680398	0.818673	1.37604	-0.363257	-0.644522	0.045845	0.947502	-0.868382	0.0967253	-0.596177	0.258955	1.6035	0.29578	-0.882551	-0.210474	-0.668006	-0.171207	0.630258	0.520447	0.0285453	-0.0979882	0.426075	0.294885	-0.912287	0.0492523	0.319032	0.85403	0.761427	1.45953	2.43609	0.49964	1.45232
405-1752	-0.391346	-0.365382	-0.137007	0.233164	0.57711	0.164039	-0.824968	-0.30919	0.572502	0.116828	0.804811	0.0922946	0.291766	1.32121	-0.541894	-0.563372	-0.597778	0.969963	0.964801	-1.10257	-1.04362	0.953175	-0.399025	-0.11582	0.0866537	1.0512	0.165923	1.08538	0.177635	0.776248	1.21705	0.178529	0.524771	-0.426917	-0.0653713	-0.339114	0.21586	-0.172292	0.168761	-0.154303	0.455207	-0.145028	0.168556	-0.843242
405-1817	1.10207	1.49727	1.01521	1.34785	0.951827	0.990108	1.27888	0.829583	0.480879	1.06935	0.941119	1.27642	0.676523	0.718863	1.05002	-0.354161	1.02125	0.537002	0.085696	0.0542008	0.519734	-0.592858	0.157153	0.922367	1.41892	1.93462	0.216853	-0.682578	0.522616	1.72333	2.29897	0.579126	0.655074	-0.0914897	0.865621	1.14539	0.746796	1.14356	1.48235	0.88996	2.04613	1.74882	0.431067	1.75817
405-9176	1.08767	1.30134	0.823894	0.991302	0.741775	1.0208	0.598781	0.805585	0.282563	1.037	0.476002	1.01619	0.719149	0.417816	0.149445	-0.454219	-0.439457	-0.214495	-0.740234	-0.186759	-0.996225	-0.629366	0.568274	1.11129	0.732307	-0.822374	0.909277	-0.522287	0.564538	0.778987	0.457524	0.86054	0.680476	0.868883	0.0934788	-0.651753	0.756126	0.31953	0.884531	0.705112	1.54397	0.715173	0.501263	1.10031
405-9539	-0.171378	0.225986	-0.851545	0.417012	-0.87594	-0.331505	0.699024	0.815403	-0.581841	-0.188859	-0.0130936	0.961626	0.305016	-0.156298	-0.531247	-0.413286	0.0801849	0.429257	0.0495856	-0.926928	-0.978451	-0.0334044	0.255039	-0.760642	0.39553	-0.849453	-1.96489	0.441271	-0.244767	0.774855	1.31894	0.163719	0.474057	0.859146	0.405752	0.764991	0.659107	0.397841	-0.601763	0.546447	0.796125	-0.052509	0.033497	-0.558772
405-8797	0.0540179	0.168378	0.0486248	0.568282	-0.199629	0.283349	-0.584837	-0.561592	-0.410615	-0.201893	-0.387673	0.45224	0.477435	-0.146517	-1.19917	-0.436027	-1.33895	-1.09699	-0.734859	-0.95354	-0.988325	-0.622728	0.0502859	0.403138	-0.0679469	0.588795	0.0270112	-0.551431	0.688887	0.849929	1.67167	-0.079593	0.391469	1.13172	0.890466	1.78029	0.759748	-0.314281	-0.00873459	0.098738	-0.770623	-0.543755	0.8553	-0.564442
405-5344	-0.848981	-0.747559	-1.76344	-0.581737	-0.162283	-0.646665	0.375555	0.836128	0.782334	-0.332333	-0.222391	-0.914713	-0.162819	-0.298972	-0.235767	1.84698	0.210538	0.125709	1.40324	-0.825803	0.308736	0.727179	0.0376349	1.22284	-0.211736	-0.906621	-0.507484	-0.726294	-0.380383	-1.99997	-1.12723	-0.0564566	-0.0993295	1.51154	1.04437	1.35464	0.751579	-0.0266559	-1.00841	-0.240306	0.572001	-0.338671	0.152895	-0.722128
405-7829	-0.0454235	-0.652914	-0.151157	-0.0502392	0.0292734	-0.638746	-1.46896	-1.43591	-1.25005	0.49561	-0.239008	-0.122106	-0.819416	-0.143353	-1.12354	-0.276844	-1.36185	0.618957	0.82164	-0.767257	-0.919205	1.04251	-1.08379	-0.804204	-0.886668	-0.939718	-0.127625	-0.80644	-0.462377	0.303754	0.254914	-0.206355	-0.285106	0.642629	0.195947	0.0859554	-0.083633	-0.121892	-0.443388	-0.792989	-0.882814	-0.367777	-0.140426	-1.04839
405-8395	0.814595	0.500479	0.389261	0.43308	0.321975	0.920466	-0.06886	0.260104	-0.0385061	0.812335	0.328111	0.374049	0.68621	0.0589263	0.254875	-0.376902	0.0586111	1.74744	1.2161	-0.884349	-0.00490386	1.73097	0.414797	0.516356	0.900555	-0.873524	0.408784	-0.646148	0.285449	0.383039	0.555322	0.656767	0.835519	1.023	0.646314	0.924569	0.961674	0.148033	0.592366	0.714303	1.0243	1.02636	0.370339	0.235927
405-6717	-0.0455558	-0.715083	-0.469976	-0.517912	-0.00675587	-0.123643	-1.32185	-0.519857	0.0222278	-0.290772	-0.585264	-0.685292	-0.0299752	-0.109753	0.285796	-0.536084	0.113637	-1.06878	-0.764421	-1.07063	-1.03177	-0.659236	-0.723293	-0.721436	-0.366537	-0.768215	0.658315	-0.391139	0.658159	-1.76628	-0.830255	0.184845	0.137788	0.377044	0.474871	-0.417274	-0.113561	-0.27758	-0.228039	-0.173604	0.549531	-0.421316	0.300885	-0.847233
405-0868	1.09683	0.205522	0.470715	1.02975	0.107914	1.00127	1.56206	0.820857	0.498194	1.07036	0.396411	1.15529	0.692023	0.298263	1.1849	-0.390546	1.2253	1.19829	1.17177	0.370249	0.430062	0.954724	0.416412	-0.767902	0.795762	0.839599	0.473819	0.69238	-0.237748	0.883606	0.25325	0.903986	0.453278	0.684333	0.5831	-0.834127	0.482768	1.38515	1.15375	0.903526	0.912458	0.721337	0.401743	1.54868
405-2590	1.08702	1.5514	1.30845	1.49104	1.36064	1.0222	0.628496	0.804494	1.01105	1.07227	1.60198	1.27415	0.721086	1.26682	1.37826	3.73545	1.99233	1.02284	-0.741577	0.841554	1.22667	-0.631025	1.60558	2.5326	0.759501	-0.819365	0.912141	-0.515001	0.800788	0.32074	-0.092614	0.510613	0.365857	-0.0917486	-1.4761	-0.638727	0.0646377	1.21258	0.982393	0.831635	2.11574	0.801898	0.793363	1.50676
405-8957	1.10665	-1.8096	-1.76397	-2.62229	-1.25715	-2.20386	-1.32851	-1.88721	-2.10806	1.06846	-1.21191	-2.30855	-2.82216	-0.872024	-1.14515	-0.322325	-1.3553	-1.12905	-0.701265	-0.82048	-0.938953	-0.581241	-1.75022	-0.789683	-1.97609	-0.90963	-1.9212	-0.73358	-0.73884	-2.00505	-1.13369	-3.15721	-2.22118	-0.285549	-1.80607	-1.02953	-1.07569	-1.67408	-2.2561	-2.20822	-1.00229	-0.977751	-2.19456	-1.27515
405-1966	-0.430638	-0.115653	0.394454	0.190159	0.856035	1.07242	-1.92087	-0.982536	-0.0951196	1.07685	0.948231	0.412907	0.790838	1.35194	-0.631148	-0.622497	-1.31213	-1.04441	-0.789953	-0.531361	-1.0693	-0.690766	0.408735	-0.693847	0.508118	2.41358	0.317885	-0.252706	1.20399	1.69385	1.70283	0.0441883	-0.100117	-0.771473	-1.08014	-0.169767	-0.326405	-0.741321	1.1782	0.228513	1.25874	-0.726045	0.905952	1.69329
405-3117	1.10272	1.48934	0.728857	1.3388	0.732524	0.988713	0.395051	0.141282	0.887313	1.06922	0.755401	1.29683	0.674585	0.307285	1.30972	1.32548	0.50057	1.39677	-0.709327	-0.852415	0.321861	1.02435	0.534793	2.4658	1.48742	2.08278	1.06128	-0.689864	-0.0746893	1.9139	1.01058	0.790302	-0.142842	0.190194	0.209992	-0.951366	0.0719913	0.181839	0.988188	0.931992	1.31751	2.7925	0.598771	1.60998
405-3781	1.08833	0.388474	0.908472	1.3767	1.34559	0.991558	0.746182	0.565226	0.261516	0.734693	1.01115	1.21031	0.717211	0.951846	0.861052	1.4761	0.814603	1.43245	2.18837	0.247376	0.81317	2.49579	0.893769	0.502957	0.552549	0.424499	0.901618	0.244783	0.637249	-0.313126	-0.952919	0.521895	0.575944	0.230524	-0.292258	-0.66478	0.316644	0.406961	0.788621	0.3457	-0.0578131	-0.489106	0.189485	0.613578
405-9628	1.10469	0.926769	1.29416	-0.103753	0.722386	0.968881	1.45766	0.833947	0.014169	0.808104	0.869728	-0.0247434	0.668772	0.662647	1.29867	-0.335969	0.557782	0.71679	-0.705296	2.20497	0.771713	0.666334	1.31197	-0.785327	1.87654	-0.900603	1.44043	-0.711722	0.626565	0.537441	-0.297655	1.13046	0.613957	0.793511	0.166736	-0.990446	0.680164	1.52552	0.942571	0.827368	0.410663	1.77444	0.427313	1.62268
405-0018	1.06864	1.13834	1.23778	1.0948	1.29527	0.896959	-0.142156	0.338301	0.95949	0.845386	1.32709	0.845111	0.701711	1.24318	1.45609	1.46993	0.964405	0.727294	-0.72814	1.28464	1.7607	-0.614431	1.20719	1.33714	0.625223	-0.849453	0.752844	-0.587861	0.797961	-0.927388	-1.00457	0.486666	0.856051	0.532908	0.54741	1.04544	0.696653	0.612198	0.764207	0.833698	0.99016	0.140173	0.858357	1.06964
405-3852	-0.779357	-1.89691	-0.638217	-0.220265	0.224286	-0.0896208	-0.484727	-1.02928	-0.216504	-0.0816876	0.992828	-0.184666	0.296531	1.16988	-1.12137	-0.272296	-1.3625	0.219584	-0.686483	-0.761934	-0.91723	-0.562987	-0.712093	0.10404	0.0850542	0.805461	0.723818	-0.813726	-0.0676974	-0.369448	-1.2047	0.916169	0.255895	-1.30145	0.339668	-1.17282	-0.454279	-0.24491	0.0857532	0.0583615	0.0815249	-0.947768	0.738293	-0.903109
405-5704	0.752432	1.21757	0.537502	1.77294	-0.369315	0.110744	1.06061	0.778315	0.320207	0.439153	-0.892804	1.63141	0.680314	0.134401	1.05339	-0.56792	-1.31998	1.4509	0.114369	1.82844	-0.127664	0.944701	0.160148	-0.711272	0.516467	1.03352	0.694967	-0.340138	0.135233	0.761316	0.358285	0.510978	0.33406	-0.299415	-1.21213	-0.326087	0.0710703	0.217509	0.302264	0.303379	0.611423	1.9199	0.417236	0.345642
405-6160	1.07263	-1.39687	-0.0386518	-2.15197	-1.06431	-0.939996	-2.04266	-1.3077	-2.66544	1.07507	-1.03396	-1.90372	-1.46525	-0.384336	-1.25752	-0.558824	-1.32129	-1.06236	-0.77114	-1.09724	-1.04165	-0.667533	-1.7488	-0.714176	-1.81545	-0.753171	-2.03479	-0.35471	-2.25302	-1.74088	-0.797975	-1.3969	-2.31189	0.398683	-1.23413	-0.35214	-0.496221	-2.28809	-2.16737	-2.15688	-0.666336	-0.796953	-2.3829	-1.11503
405-1410	-0.683476	-0.442925	-1.74862	0.242778	-1.13007	-2.1634	-0.731117	-1.19233	-0.0583349	-0.696692	-1.34709	-0.0457496	-0.290243	-0.617732	-1.20782	-0.454219	-0.655398	-0.616919	-0.740234	1.35341	0.545681	0.175295	-1.17772	-0.747573	-0.673622	0.318656	-1.98455	0.840057	-0.440655	0.16845	-0.946463	-1.18379	-1.36643	0.137828	-0.386274	-0.651753	-0.880156	-0.528566	-0.677978	-1.10621	-0.541914	-0.620754	-0.584838	-1.22479
405-7026	-1.54943	-1.70642	-1.75709	1.31384	-0.865419	-0.876708	-1.15876	0.823038	-0.233051	-0.261698	-0.382874	0.775657	0.168267	-0.388996	-1.17324	-0.38145	-0.159498	-1.11238	-0.718734	3.07388	-0.964627	-0.602814	-0.651123	-0.770806	-0.589184	1.32677	0.523006	0.846686	1.6206	0.18701	0.364102	-0.611415	-0.469594	0.308907	0.456785	0.717075	-0.0712498	0.556459	-0.655681	-0.0598472	-0.33943	-0.877958	-0.0979396	-1.11094
405-8832	-0.125493	-0.206127	-0.322546	-0.324228	0.508007	-0.479411	-0.849114	-0.301847	0.195221	-0.554327	0.216586	-0.208827	-0.214527	0.335418	-1.16027	1.05272	0.454221	-1.12007	-0.710671	-0.857737	-0.952778	-0.592858	-0.78682	-0.779519	-0.523478	2.26561	0.148053	2.09367	0.843673	1.08238	-1.08849	-0.930933	-2.23339	-0.366787	0.327483	-0.93834	-1.31152	-0.397032	-0.490219	-0.908975	-0.0510705	-1.00524	-0.287896	-1.29368
405-2073	0.289034	-0.306742	0.775838	0.441408	0.912256	0.340804	0.121541	0.791405	0.898075	0.0192522	0.58527	-0.127421	0.239784	0.458185	0.215398	-0.513344	0.358596	-0.592082	0.37441	0.183894	0.316625	-0.650939	0.538365	-0.728696	0.707908	-0.783259	0.760681	-0.427569	0.429878	-0.914162	-0.862535	0.442868	0.55268	-1.57135	-1.34411	-0.482407	-0.0238968	0.592431	0.254241	0.280377	-0.255805	-0.264052	0.209192	-0.317787
405-0267	1.10665	-1.8096	-1.76397	-1.41889	-1.08308	-0.912935	-1.84012	-1.14342	-0.362079	1.06846	-0.28858	-1.449	0.32716	-0.549715	-1.14515	-0.322325	-1.3553	-0.475048	-0.701265	-0.82048	-0.172409	-0.581241	-0.889363	-0.789683	-1.6287	-0.90963	-0.228519	-0.73358	-0.939572	-2.00505	-1.13369	-0.82962	-1.62137	0.195345	0.334964	-1.02953	-0.908691	-0.685587	-1.26447	-0.874584	-0.544692	-0.862142	0.0580745	-1.09457
405-1646	-1.57103	-0.8436	-1.73963	-0.629465	1.8929	-1.17849	-0.622815	-1.63877	-1.23886	-1.95859	1.45112	-1.95043	-1.79292	1.30465	-1.24455	-0.531536	-1.32522	-1.07006	-0.763078	-1.06531	0.288562	-0.657576	-1.74896	-0.722888	-1.83399	-0.771224	-2.02168	-0.398425	-0.486468	0.414506	0.387069	-1.48386	-1.49687	0.21743	-1.30012	-0.4303	-0.912383	-2.56881	-0.132644	-1.87414	0.144303	-0.803487	-0.259755	-0.498718
405-9721	-1.57103	-1.44449	-1.37428	-0.888615	-0.489847	-0.996968	-0.713157	-0.790984	-0.917268	-1.95859	-0.823545	-1.21717	-1.23543	-0.715	-1.24455	-0.531536	-0.436748	0.240437	0.277057	-1.06531	0.354074	0.813158	-0.156263	-0.0774447	-1.4866	-0.771224	-0.961271	-0.398425	-0.654683	0.342937	0.245911	-0.452391	-0.41626	0.441101	-0.538961	-0.4303	-0.31903	-0.402897	-1.24298	-1.34603	-0.631839	-0.777796	-1.40496	-1.17155
405-7514	0.0411624	-0.479674	-1.75815	-0.66564	-0.501956	-0.0750168	-0.0219798	0.82522	-0.325418	-0.00610987	-0.846112	-0.0567647	0.464782	-0.24623	0.585444	-0.372354	0.449716	0.172468	0.340124	0.200578	-0.198274	-0.599495	0.358088	0.160027	0.482465	1.88386	0.720863	2.94033	1.79989	0.721686	0.725912	-0.222748	-0.310315	1.05091	1.146	1.37087	0.355277	0.531398	-0.194472	-0.200069	-0.0600546	-0.203609	0.186041	-0.884419
405-7132	-1.54943	-1.70642	-0.484366	-1.45022	0.0201275	-1.10052	-1.49007	-1.61605	-0.338986	-1.08219	-0.304	-0.866703	-0.893148	0.0244307	-0.143863	-0.38145	-0.140003	0.186083	-0.718734	-0.889671	-0.110367	0.507769	-0.425564	0.0204769	-1.93593	-0.870515	0.0978716	-0.638862	-0.930792	0.546217	-0.0606556	0.301532	-0.097344	-0.576935	0.685936	-0.86018	-0.462279	-1.10964	-0.874329	-1.10632	-1.3662	-1.0244	-0.316181	-1.27489
405-0076	1.08538	-0.541709	-0.642504	-0.867429	-0.625699	-0.0220806	-1.32818	-0.528034	0.101796	1.0682	-0.55803	0.311894	0.425131	-0.301713	-1.14082	-0.313229	-0.141081	0.24243	-0.698577	-0.809836	-0.935004	-0.577923	-0.397112	-0.792587	-0.132149	0.534549	0.291	-0.748152	0.181702	0.226095	0.227019	0.310109	0.347392	-0.429208	-0.428966	-1.05558	-0.000890007	-0.294385	-0.0723268	0.189307	1.33063	-0.634815	1.07419	-0.767568
405-1710	0.662491	0.245819	0.518441	1.10817	-0.024904	0.649658	1.48055	0.426428	0.647634	0.772275	0.265713	0.767858	0.744337	-0.0303269	1.00857	-0.513344	0.761133	0.925131	0.111391	1.27227	1.16216	0.304003	0.765108	2.0225	0.606997	1.33909	-0.394155	-0.427569	0.31248	1.42546	1.28427	0.965141	0.784762	1.35212	0.703454	-0.482407	1.0639	0.261261	0.695342	0.721305	2.12113	1.61138	0.406419	0.620024
405-5264	1.07917	-0.421024	1.25567	-0.772892	1.3891	0.403019	-0.762514	0.791405	1.07291	1.0738	0.73092	-0.660443	0.744337	0.983196	1.29037	-0.513344	1.06723	0.120033	-0.0210191	1.33368	1.66651	0.264977	0.838841	0.04983	0.0635375	-0.783259	0.28703	-0.427569	-0.556898	-1.79169	-0.862535	0.645533	-0.137789	1.41402	-1.34411	-0.482407	0.160504	0.481703	0.505789	0.139406	0.326302	-0.0328341	0.972717	-0.377419
405-3342	-1.5972	-1.12701	-1.71847	-1.84446	-0.831521	-2.08388	-1.25607	-2.4259	-1.70042	-1.9535	-1.27065	-1.63903	-2.65553	-1.6036	-1.33099	-0.713458	-1.29905	-1.01876	-0.816828	-0.423422	-0.162733	-0.723955	-1.74788	-0.664805	-1.71042	-0.650871	-2.10906	-0.106987	-0.99236	-1.56816	-0.578472	-1.47603	-1.37253	0.463206	0.603173	0.0907662	-0.740543	-2.21851	-2.10936	-2.13674	-0.0959161	-1.25748	-1.86818	-0.914241
405-3866	0.135549	0.46193	-1.7592	0.0614433	-2.19724	-0.0208653	-0.668701	0.506758	0.288872	0.0447044	-1.97121	0.23595	0.253836	-0.719912	1.16582	-0.363257	1.54243	0.745546	0.133462	0.895852	1.56898	0.972627	0.489907	-0.776615	0.866336	0.21115	0.18093	-0.668006	-0.141335	-0.319288	-0.129722	-0.18409	0.116018	-0.28079	-0.071781	0.142884	-0.212051	0.220794	0.227162	-0.101853	-0.0442438	-0.158687	0.561026	0.159582
405-8674	-0.299111	0.101488	1.02031	1.43704	-0.102015	0.121405	1.0433	0.788132	1.08838	-0.0176359	0.864109	1.15362	0.579405	0.56773	2.12053	2.89942	1.09694	0.344019	2.69103	2.02996	1.94076	-0.655917	0.765631	-0.72434	0.151089	0.443164	0.954357	-0.405711	0.380038	0.412059	-0.843167	0.809548	0.509602	-0.166232	0.782869	-0.443327	0.263497	0.899395	0.0505642	0.239043	0.990603	-0.0681036	0.165146	-0.215485
405-0636	0.294196	0.789329	0.689719	-0.516946	0.189323	0.208748	0.339932	0.831765	0.157177	0.102554	0.296393	-0.244825	0.216195	0.301593	0.604666	-0.345065	0.0560284	0.372544	1.64149	0.34921	0.0675293	-0.0430789	0.236425	1.7587	0.869494	0.699656	-0.37813	1.50429	-0.295452	0.386173	-0.0886139	0.137309	-0.170489	-0.857457	1.3748	1.36096	-0.510932	0.395801	0.214491	0.209335	0.433659	1.06156	0.154206	0.79244
405-1958	-0.743331	-0.833005	-0.777905	-0.735504	-0.65998	0.0439507	-0.422318	0.213951	0.569105	-0.681425	-0.61324	-0.298706	-0.10436	-0.230739	0.176292	0.780247	1.20854	1.63274	-0.0200064	-0.241988	-1.01005	0.693913	0.285465	1.78647	0.475974	-0.801312	0.157351	1.76758	0.517748	0.420954	0.748459	0.453665	0.784582	1.09665	1.40665	2.18419	0.936762	0.100622	-0.20532	0.0802174	0.166763	-0.527495	-0.661388	-0.758725

## Sheet: Endemic-markers-normalized
PUBID	End.IgA.229E.RBD	End.IgG3.229E.RBD	End.IgG1.229E.RBD	End.IgG1.HKU1.RBD	End.IgG3.HKU1.RBD	End.IgA.HKU1.RBD	End.IgG3.NL63.RBD	End.IgA.NL63.RBD	End.IgG1.NL63.RBD	End.IgA.OC43.RBD	End.IgG3.OC43.RBD	End.IgG1.OC43.RBD
405-6199	-1.4315	-1.34867	-0.781177	-0.980623	-0.639847	-0.903174	-0.271063	0.983563	0.137692	-0.0244796	0.168194	-2.942
405-4910	2.31466	1.7133	0.227058	0.666382	2.00866	-0.873335	2.01082	0.636913	0.476357	0.606834	2.08363	0.731425
405-5956	0.0215981	-1.29153	0.65268	0.914986	-0.229359	-0.35006	-1.21353	1.44198	0.365777	-0.0909727	0.26674	0.650696
405-2218	-0.445433	0.771463	-0.186612	-0.797462	0.572473	-0.315734	0.841906	-0.730723	-0.0129633	0.65394	0.641888	-0.332784
405-6107	-0.115291	-1.29153	0.028162	-0.86429	-1.26369	1.90928	-1.21353	-0.548078	0.161485	0.101062	-0.98868	0.0346411
405-2741	2.88015	2.60483	0.574138	0.161467	0.0677186	-0.145751	-0.393739	2.23158	-1.18022	0.840784	0.146867	0.669663
405-5087	0.681943	0.575693	-2.90373	-0.91878	-0.304426	0.702287	0.867239	-0.518279	-0.617218	0.716538	0.310236	-0.0187098
405-7721	0.28138	-0.125197	-0.0606856	0.284513	0.118218	0.0205182	0.0350833	0.770705	0.121935	1.98442	-0.157205	-0.756735
405-0031	-1.59199	-0.0930294	0.00576154	0.743004	-0.390017	-2.42386	0.582492	-1.62944	0.395243	-2.39596	0.0584589	0.182947
405-6229	0.0407619	-1.34979	0.186564	-0.556265	-1.43747	-1.00842	-1.22844	0.76122	0.580588	-0.576822	0.542652	0.329524
405-3328	1.41168	1.43321	0.698544	0.233906	1.20282	0.726356	0.5192	-0.305466	0.927076	1.38148	1.66167	1.27016
405-1375	1.60058	2.53003	-0.585902	0.0965415	2.55935	1.49767	1.84672	-0.230738	-0.00564791	1.39808	2.91231	0.180903
405-9222	1.17921	0.458889	0.163089	-0.701888	0.800129	-0.658588	0.894436	-1.97478	0.615244	-0.535579	1.89651	0.312569
405-5200	0.771229	0.297755	0.823859	1.24446	0.185021	-0.176175	0.623949	0.0427445	0.488489	0.0374171	0.818363	0.953409
405-0379	0.393027	-1.34195	0.442147	0.502483	-1.41408	-0.995216	-1.22644	-2.10114	-0.231001	-1.07195	-0.826826	0.264858
405-1584	1.07421	0.209264	0.554701	1.47306	0.198304	1.21241	0.575739	0.455003	0.0690916	0.424749	1.05925	0.0518234
405-3830	0.95113	-0.300184	0.472017	0.103261	-1.41742	0.364345	-0.290798	0.38853	0.424166	0.427897	-0.82323	0.110831
405-6428	-0.59075	-1.32738	0.102732	0.749701	-0.382903	-0.131719	-1.22271	-0.453885	0.0334353	-0.219738	-0.873584	-0.250602
405-4276	2.43002	-1.32178	0.158339	0.934181	-1.35392	0.340634	-1.22127	-0.456468	-0.0726421	0.291555	-0.891568	0.798874
405-8444	-0.776193	0.733925	0.823647	0.307777	0.928925	-0.813167	-1.22271	-1.4825	0.0844513	-0.970845	1.2744	-0.408737
405-3804	0.19808	-1.3173	0.585972	0.592035	0.109137	-0.0161375	-0.463173	-0.268974	0.587537	0.81428	0.21439	0.894181
405-8685	0.415775	-1.31057	0.691011	-0.034071	-1.3205	-0.330163	-1.21841	-0.65823	-0.105988	0.856032	-0.927535	0.236884
405-7673	1.32628	-1.33522	1.04879	0.746707	-0.481839	-0.00553736	-0.319338	0.142387	0.47532	1.1907	-0.848407	1.14262
405-9024	0.0895951	0.278444	0.801777	1.13776	0.317199	0.25833	0.428189	-0.471963	0.538148	-0.140775	0.516826	0.674211
405-9106	1.29241	1.13324	0.97185	0.65117	0.867657	0.725817	1.18341	-0.189393	0.662693	0.586363	1.33748	0.367535
405-1833	0.0111426	-1.31281	0.925976	1.45079	-1.32719	0.346115	-1.21898	-0.0304671	0.674111	-0.333523	-0.920342	1.37245
405-7294	1.6415	-0.0174988	0.181825	0.421153	-0.25372	2.33866	0.236147	0.232756	0.0576277	0.725319	0.276492	0.531434
405-9332	2.31331	0.364919	1.02011	1.60124	-1.35392	-0.178633	-1.22127	2.51294	0.83084	-0.096316	-0.891568	1.36003
405-4330	0.2735	1.391	0.831623	0.584163	1.57427	-0.0383129	0.529452	-1.37163	0.507017	0.197128	1.79426	0.626036
405-0917	1.96629	0.69634	-1.76607	0.230279	0.795562	1.81592	1.81618	0.939358	-0.622352	1.63286	0.537088	-0.0173634
405-5646	0.583021	0.0953734	0.19244	0.127762	0.0659601	-0.49391	0.638402	0.389827	0.471155	0.717456	0.702026	0.927435
405-7949	0.205598	-0.436494	0.511645	1.46728	0.400784	0.265488	0.483256	0.309638	0.3058	0.218935	0.470035	1.08077
405-7906	0.640755	0.376795	0.623967	0.776581	1.00261	0.0198124	0.0802562	-0.987339	0.737951	0.475348	0.997754	1.15669
405-1278	0.630284	0.35079	1.03076	0.948038	0.45967	1.98	0.756387	-0.0460204	0.836197	0.111773	0.0782865	1.098
405-7748	0.793063	-0.580886	-0.174466	-0.149416	0.0212521	-1.33073	0.197329	-0.660896	-0.00346992	-0.719535	0.169592	-0.101977
405-5241	0.855315	1.05221	0.204966	0.692719	0.992811	-0.0602622	0.39964	-1.13001	-0.20975	0.0679078	1.38975	0.231225
405-4541	0.95488	1.83896	1.22397	1.50901	2.14242	0.928532	2.06464	-0.0946241	0.704288	0.683068	2.22855	1.57023
405-4945	0.886985	0.102021	0.0168138	-0.496312	0.0443599	-0.957338	0.0672405	-0.0855146	0.137399	-1.67849	0.357562	-0.48187
405-5168	1.71669	-1.3341	0.712146	0.683122	-1.39068	1.51695	-0.0691606	0.174487	0.2171	2.66443	-0.852004	0.392494
405-6894	0.363559	-1.30385	-0.111862	-0.416384	-1.30045	0.0867055	-1.21669	-0.272167	0.292795	0.733552	-0.949116	-0.31049
405-9115	0.0805779	1.37935	-0.0321606	0.600219	1.50096	-0.489069	0.936919	-1.88169	0.177203	-0.194846	1.78441	0.382053
405-7827	0.028176	-0.128528	-0.568149	0.299184	-0.15712	0.325504	-0.433704	-0.572083	-0.0744384	-0.821957	-0.0553799	-0.1842
405-6852	0.283351	0.990501	0.040028	0.294071	1.33514	1.76703	0.760068	-0.961475	0.229454	-0.166765	1.36253	0.374947
405-5675	1.41354	0.451916	0.454492	0.830273	-0.214387	0.82471	-0.370803	0.353989	-0.244544	0.617948	0.0378702	0.53112
405-1802	1.26471	0.482643	0.042114	-0.185123	0.10279	-1.00738	-0.172675	-0.32338	0.328341	-0.752902	0.53633	0.216242
405-5696	2.51363	0.308253	0.755248	0.218564	0.0129612	0.0582408	0.0507308	-0.860604	0.0283356	0.0751035	-0.289797	1.15148
405-3921	0.129654	0.45248	0.0370542	0.552045	-0.275053	-1.38105	-0.141358	1.2701	0.658742	-0.621704	0.710457	0.0303326
405-4576	-0.371085	0.530571	0.307674	-0.280275	0.899233	-0.832618	0.769437	-0.481903	-0.22604	-0.719433	0.498582	-0.00625297
405-6416	0.880056	-1.29937	0.334334	1.34595	-1.28708	0.988349	-1.21554	0.218679	0.626887	-0.881521	-0.963503	0.275175
405-3058	0.191096	0.224579	0.572034	1.02857	-0.214369	0.28805	-0.442861	-0.214407	0.671529	-0.738762	0.273702	0.986582
405-4081	0.94369	0.196283	0.0130994	0.0334582	0.380534	-0.435917	0.441303	0.0586657	0.409683	-0.171876	0.040069	0.778464
405-0932	0.824811	0.310063	0.837257	1.31764	0.591163	0.297797	0.765615	-0.0876902	0.822686	0.994551	0.441187	0.615535
405-0796	1.57263	0.639204	0.0788334	0.291156	0.572226	-0.0101865	0.896226	0.387117	-0.0773509	0.190373	1.04872	-0.146723
405-0319	0.321469	2.32534	0.103359	0.631813	2.21163	-1.49102	2.36664	0.222455	0.496736	-0.231107	2.29722	-0.0846495
405-8155	0.0496452	0.567796	-0.0356754	0.581631	0.512209	-0.354903	0.872992	-1.18315	0.394394	2.8869	0.391205	-0.485829
405-7107	-1.52134	-0.387412	-0.0336575	-0.764818	-0.357415	-2.46701	-0.407646	-1.98324	0.140383	-2.4119	-0.8556	-0.577707
405-9848	0.750719	-1.35651	0.477067	0.688785	-0.586466	0.679917	-1.23017	0.61493	-0.220325	0.784468	-0.780069	0.229734
405-9839	-0.0812784	-0.23368	0.205675	1.5007	-0.0156282	0.0993048	-0.0276775	-1.19984	0.598518	-0.294679	0.0914688	0.911881
405-4386	1.98941	0.807875	-0.672192	-0.650538	-0.390963	-0.299373	-0.120319	1.50714	-1.51816	2.01935	0.652432	0.010324
405-5796	-1.16508	0.394229	0.500981	-0.0177237	0.540707	-1.50999	1.08392	-0.518527	0.625739	-1.3552	0.667149	0.479877
405-8944	-0.0321838	0.77669	-0.442086	0.301848	0.595337	-0.759673	0.519605	-1.03304	0.466237	-0.178039	0.780599	-0.426067
405-8098	0.788997	0.353173	-0.147235	0.772429	0.272991	-0.612493	0.740022	0.0766389	0.600335	-0.500847	0.895461	0.365309
405-6929	-0.461906	-0.322108	0.474321	0.72582	0.27062	-1.0097	-1.22529	-0.0409124	0.421701	-1.62008	-0.841213	0.435923
405-2287	0.506689	0.44292	-0.114262	0.47859	0.407931	0.4719	1.07686	0.269232	0.0647143	0.347717	0.444482	0.0316496
405-2391	0.215179	0.145901	0.0918215	0.673267	-0.274599	0.117779	0.560829	-0.120047	0.16576	-0.620442	0.388355	0.344651
405-4061	1.24232	-1.33522	0.121903	0.68608	-1.39402	1.21902	-1.22472	1.13614	0.574897	1.15699	-0.848407	-0.312313
405-5457	0.241342	-0.0868878	0.000783743	0.494516	-0.666875	-0.0453738	0.356919	-0.24234	0.163784	-0.778523	-0.0639078	-0.524859
405-7240	0.420948	0.537218	-0.52138	0.336368	0.724945	0.453715	-1.2164	-0.514048	0.105907	-0.0165329	0.842974	-0.353617
405-1228	0.177691	-0.0686304	-0.534831	0.643784	-1.33387	0.148102	-1.21955	2.25603	-1.55383	-0.505221	-0.913148	-0.597609
405-7220	-0.295915	-1.35875	-0.684222	-0.182856	-1.4642	1.71215	-1.23074	-0.322945	-0.750038	0.197111	-0.772875	-0.497106
405-2371	0.413273	-1.35091	0.662238	0.621999	-1.44081	-0.668726	-1.22873	-0.982108	0.411137	-0.213339	-0.798052	0.735012
405-4663	1.65235	0.2461	0.504726	0.650388	-0.108744	2.24304	0.399708	0.534693	0.281772	1.63241	0.418718	0.357311
405-3500	0.417461	0.46333	0.229777	-0.470589	-1.27372	0.361821	0.0330071	0.817352	0.829701	0.14837	0.0288592	-0.993383
405-2302	2.01175	0.930244	0.625705	0.853002	0.404294	0.544219	0.72598	0.526737	0.486846	2.10664	0.60562	0.983352
405-0140	-0.101967	-0.63379	0.251531	0.288247	-0.0362337	-0.31524	0.557728	-0.939552	0.312122	-0.809797	0.377849	-0.250243
405-5212	0.251496	0.0239353	0.0375813	-0.402322	-0.643383	0.153784	-0.259388	1.08023	-0.117938	0.231837	-0.916745	0.0827102
405-9534	0.629259	0.448007	0.112078	-0.0456941	-0.44274	-0.248365	-1.21382	2.39913	0.636904	-0.452886	-0.985083	0.0983473
405-7156	0.47627	-1.33298	0.207803	0.184393	-1.38734	-1.09243	-1.22414	-0.596449	0.554277	-0.367839	-0.8556	-0.543816
405-9182	0.888929	-0.584325	0.29913	0.568271	-0.401569	-0.181889	-0.079802	-0.110585	0.195946	0.0133502	-0.816036	0.0771068
405-4088	-0.305591	0.916555	1.23641	1.51372	0.824115	-0.120927	1.01376	1.62267	0.77249	-0.36025	1.17004	1.38962
405-5292	-0.467864	0.600276	0.397997	0.365244	0.301227	-0.710281	0.178698	0.698733	0.709469	0.618721	0.681125	0.254809
405-5375	0.607613	0.159515	-0.156099	0.173922	-0.39846	-0.351264	-1.22271	0.311514	-0.414311	-0.760405	0.116007	-0.635847
405-1227	0.416706	3.70775	0.504362	0.978674	4.02893	0.431079	3.97623	0.0782425	0.587689	2.20851	4.3407	0.580331
405-8121	1.21369	-0.188915	-0.743048	-0.687518	-1.36729	-0.417191	-1.22242	0.362664	-0.205828	-0.374434	-0.877181	0.303614
405-7279	-0.304939	0.49799	0.504564	0.609859	-1.40739	-0.977024	0.213603	0.0718706	0.531323	-1.00583	-0.83402	0.174707
405-5818	1.46645	0.408421	0.364864	1.12	0.940279	0.927164	0.964169	1.22746	0.520388	0.00239747	1.25133	0.513376
405-4244	0.581924	0.314432	0.108616	0.260254	-0.0982733	0.386688	0.656798	0.191601	0.455981	0.352006	0.728249	-0.195569
405-8525	1.09085	-0.672868	-2.21033	-0.185845	-1.36729	-0.578135	-0.394499	0.899026	-0.698043	1.62827	-0.877181	-0.639426
405-8540	0.976375	0.408896	0.605915	0.288963	0.0291457	0.0654494	0.789366	-0.537316	0.174358	-0.541924	0.768409	0.0333654
405-2466	-0.880666	-1.35203	0.23152	0.361163	-1.44415	-0.00866487	-0.475595	0.230219	0.233087	-0.530268	0.149962	-0.270546
405-2628	-0.492461	2.01622	-3.53574	0.281812	0.935542	1.43254	1.66709	0.277198	-1.02157	1.22949	1.8715	0.335106
405-1074	-0.622181	-0.420312	0.0588035	0.888177	-0.606133	0.00600745	-0.498435	-1.40822	0.0932982	-0.763313	-0.82323	0.34066
405-8523	-0.344651	-0.683977	-0.383647	-3.34873	-1.3205	-0.941241	-0.107376	-1.28488	-1.15306	-0.119774	-0.133397	0.0610498
405-5353	0.147005	0.85306	1.19381	1.55873	0.564224	0.8179	0.987671	-0.625603	0.482764	0.156905	0.921339	1.20738
405-7686	-0.640452	0.0517969	0.529799	0.457915	0.00363549	-0.384368	-0.257761	-1.09466	0.154616	1.85185	-0.902358	0.391398
405-7436	-0.725698	0.566661	-0.317491	0.599903	0.131309	0.52029	0.646255	-0.830722	-0.325565	0.360914	-0.217923	-0.828751
405-1819	0.288101	0.190663	0.846769	0.183834	0.569993	-0.377459	0.559571	-0.500412	0.239956	-0.127558	0.503619	0.762802
405-9330	0.674369	0.132613	0.411363	1.77738	-0.247671	2.0764	-0.0314303	0.217029	0.86607	2.24293	-0.877181	0.969197
405-8845	0.17129	0.449232	0.703901	0.741337	0.51835	-0.649321	0.871828	-0.61991	0.0945487	0.214252	0.51837	0.490733
405-2618	0.3096	-1.34195	-0.280753	-0.875355	-1.41408	-0.429546	-1.22644	-1.34328	0.170836	0.0673283	-0.826826	0.450755
405-2205	-0.526647	-0.663198	-0.672106	-0.0263759	-1.32719	0.0733277	0.184049	1.10356	0.534636	-0.728508	-0.920342	-0.657776
405-6909	0.0100172	-1.31057	-0.0432771	0.285432	-1.3205	-0.407911	-1.21841	-0.507631	0.135545	2.20326	-0.927535	0.00867468
405-0705	-1.41747	-0.611686	0.292813	0.916676	-0.75941	-0.884009	-1.22959	0.445292	-0.274106	-0.0708545	-0.787262	1.35932
405-3663	0.252421	-1.32066	-0.631724	0.0107918	-1.35058	-0.199371	-1.22099	1.84368	-1.57002	0.811192	-0.291968	0.416787
405-9913	0.415677	-1.34531	0.101773	0.249894	-1.4241	0.655928	-1.2273	0.684718	0.278158	-0.114764	-0.816036	-0.223013
405-2724	0.611793	-1.34867	-0.889534	-0.0597807	-0.0539244	-0.420398	-0.165012	0.0685819	-0.52005	-0.190511	-0.805246	-0.346971
405-8339	-0.900431	0.102514	0.0265541	0.371832	-0.515285	0.43679	0.145118	-0.151067	0.187891	-0.551089	-0.931132	-0.838964
405-6155	-0.31525	0.846185	0.487911	0.871243	0.327726	1.5312	0.795194	0.117226	0.52258	1.04455	0.938888	0.921854
405-0204	1.70964	0.596434	0.409603	0.40993	0.781032	-0.620775	1.03856	0.878947	0.398823	-0.219026	1.07436	0.923779
405-4481	-1.2114	0.694181	0.212619	0.80372	0.368261	-1.04362	0.847477	-1.6152	0.69005	-1.45254	1.02203	0.916527
405-5934	-1.09795	0.785457	-0.219694	-0.274517	-0.202547	-1.19723	0.268955	-1.41124	0.14036	-1.38617	0.795978	-0.375232
405-4894	-1.34791	0.246981	-1.47209	-0.70041	-0.26481	1.98116	0.521645	-0.32081	0.250411	0.618905	0.19952	0.0759531
405-1267	0.049989	-1.34643	0.394476	-3.2554	-1.42744	-1.56029	-1.22758	-0.574879	-0.0426463	-0.224766	-0.812439	0.466993
405-8581	0.462161	0.334318	-0.393152	0.136893	0.0407696	0.410595	0.700503	-0.134281	0.419801	0.549342	1.12862	0.519683
405-7064	0.0774879	0.585828	-1.434	1.17364	0.993788	1.02334	-1.24336	0.654645	0.348935	1.60481	-0.614618	0.228754
405-1104	-0.485058	-1.34755	-0.649844	-3.25248	-1.43078	0.136625	-1.22787	1.46284	0.212884	0.426324	-0.808843	0.0260662
405-2516	1.7911	-1.3285	-0.130273	0.637558	-0.273235	0.939109	-1.223	1.98204	0.314082	0.988224	-0.869987	-0.643408
405-3530	0.502947	1.69324	-1.26879	-0.544797	1.77155	0.902014	2.02327	-0.891324	-0.467855	1.16215	2.35029	-0.959713
405-7167	0.0730976	-0.538025	0.271976	0.239733	-1.45752	0.563955	-0.574078	0.262962	-0.0614545	0.0388127	-0.780069	0.111921
405-0225	-0.4743	-1.31618	0.353478	0.509011	-1.33721	-0.868426	-1.21984	0.360401	0.469844	1.60598	-0.909552	0.470185
405-9108	-0.0358704	0.222618	-0.0650367	-0.214444	-0.295874	-0.420758	-0.360517	-0.865298	-0.753348	-0.300876	-0.787262	-0.0663814
405-7969	-0.768983	-1.32514	-0.308977	0.429774	-0.200042	-0.959682	-1.22214	-0.978682	0.0664155	-0.561714	-0.880778	-0.205212
405-7353	2.03444	-0.700479	0.00937893	0.724289	0.00407856	0.354628	0.507913	1.50281	-1.28782	1.51328	-0.758488	-0.106293
405-8939	-0.59866	-1.35651	0.276952	-0.0580553	-1.45752	-0.40275	-1.23017	-0.250596	0.353629	-0.710015	-0.780069	-0.121486
405-3776	-0.273205	-0.121025	-0.0776166	0.270533	-1.45418	-0.575032	0.141982	-0.254418	0.105934	-0.310695	0.358134	-0.323566
405-0613	-1.12557	-0.0907535	-0.994479	0.0460538	-0.213498	-0.0104319	-1.22988	-1.21002	0.0275494	-1.39683	0.313496	-0.36099
405-0565	-0.856692	-1.36548	-0.108699	0.706752	-1.48425	-0.404492	-1.23246	-0.00610667	-0.026632	-0.468506	-0.751295	0.248219
405-4456	-0.371203	0.600877	0.467072	1.08278	0.679637	-0.427226	0.710779	-0.371487	0.643169	-0.288593	1.16548	0.32902
405-7407	2.66217	0.829235	0.0341561	0.737561	0.349978	2.81586	0.906197	1.52944	0.0994943	2.69578	1.33516	0.22158
405-7299	2.22239	0.581342	0.48191	1.02625	0.538884	0.138887	-0.0660984	0.992896	-0.435036	-0.0647536	0.711608	0.803457
405-7594	-0.0315034	0.998691	0.173423	0.106266	0.971271	-0.194592	0.848116	-0.450401	0.251292	-1.03278	1.31847	-0.0722847
405-4346	-0.934048	0.12017	0.521676	1.24693	-0.0922206	-1.23699	0.221641	0.499485	0.299851	-0.358105	0.528212	0.850248
405-9487	-0.818388	0.408388	-1.74144	-1.44576	0.321479	-0.333218	0.480347	0.813177	-2.24459	-2.41039	0.526874	-1.79709
405-7578	0.422768	0.752313	-0.960451	-0.175882	0.50978	-0.350471	1.11089	1.28751	-1.61154	-0.54787	1.28063	-0.585245
405-8502	-0.995554	0.467	-0.590239	0.0372966	0.716151	-1.19176	0.730703	-2.37034	-0.312585	-1.29104	1.14309	-1.12926
405-3542	-0.978097	-1.31281	-1.01948	0.575431	0.110344	-0.522476	0.490155	-1.50864	0.614285	0.266166	0.796783	1.24617
405-6488	-0.505372	-1.34531	-0.885556	-0.51336	-0.682826	-0.44115	0.383933	-1.27791	-1.62893	-0.16156	-0.816036	-0.955992
405-1348	0.213817	0.997645	-1.47479	-0.58651	0.109053	-0.68046	0.768918	-0.761654	-1.34298	-0.00890672	0.0165914	-0.845529
405-6735	0.211121	-1.32962	-2.11255	-1.04235	-1.37731	-1.01978	-1.22328	0.752319	-3.26318	-1.12429	0.50644	-2.92659
405-1839	0.18881	1.32795	0.589066	0.868525	1.08943	-1.44434	1.60007	-0.503096	0.50555	-0.600148	1.41274	0.636669
405-0977	-1.15402	-1.32626	-0.972104	-0.503708	-1.36729	-0.628603	-1.22242	0.916109	-1.37064	-0.724439	-0.877181	-0.706169
405-4024	0.347282	1.16038	-1.60409	-1.00687	0.852436	-0.625243	1.63591	-0.565032	-2.26878	-0.331369	0.914535	-2.93385
405-6555	0.786509	0.309899	-3.75429	-1.37625	0.712986	-0.186152	0.471134	1.06933	-4.8823	0.548282	1.10436	-2.94926
405-6126	2.32101	0.293135	-0.241487	-0.492276	0.111732	1.74498	0.979001	0.985935	0.384998	0.38392	1.1043	0.257334
405-8579	-0.614277	-0.0279889	0.812681	0.730278	-1.37731	-2.46084	-1.22328	-1.71702	0.669901	-0.947583	-0.866391	0.935385
405-4937	-0.364856	0.152809	-0.460383	0.516442	0.0445364	-0.447476	-0.288543	1.18227	-0.603848	-0.631036	-0.780069	-0.133482
405-8776	1.738	-0.34681	0.728092	0.649661	-0.673693	-0.607598	-1.22529	-0.286006	0.0412001	-0.720871	-0.841213	0.0571084
405-4656	0.762087	-0.0859634	-0.715333	-0.74416	-0.244446	0.0801952	-1.22328	0.463297	-0.197241	0.782765	0.849029	-0.353085
405-7056	-0.788194	1.11846	0.139172	0.877303	0.109702	-0.738239	1.75842	-0.976974	0.0151997	-0.446337	2.19112	0.521437
405-3864	-0.517347	1.73041	-0.219122	-1.15953	0.971642	-1.04778	2.18707	-1.00116	0.377938	-0.340433	2.45676	-0.100061
405-7371	2.60102	0.220604	-2.09267	-1.24394	0.00570644	2.52683	0.436329	-0.243087	-1.91179	-0.369765	0.737092	-1.8996
405-6138	1.5726	-1.35987	0.421854	0.473743	-1.46755	0.379066	-1.23103	1.18022	0.516301	0.367607	-0.769278	0.989811
405-5567	-0.354203	0.113868	0.770986	1.19269	-0.435099	-1.20825	0.222125	-0.783439	0.535792	0.733552	-0.812439	1.54938
405-4675	1.21437	0.68388	-0.335616	0.554977	-0.334359	1.37069	-0.0901394	1.00774	0.158351	0.923787	-0.575054	0.687434
405-0184	-1.3912	-1.30609	0.631336	0.523684	-1.30714	-2.4177	0.528099	-1.2655	0.906044	-0.706113	-0.941922	1.07786
405-8346	-0.0524642	1.1112	0.769198	0.649797	0.982344	-0.582755	1.19787	-1.00182	0.705744	-0.913803	1.23215	0.771521
405-5854	-0.261143	0.440851	0.360902	0.577151	0.00240199	-0.821359	0.401394	-0.876234	-0.177304	-0.508291	0.1029	0.272981
405-1592	-0.852174	-0.661369	-0.484615	0.641485	-1.39402	-1.32187	-0.446876	0.407995	-0.336015	-0.624996	-0.848407	0.886606
405-2272	-0.549863	-1.33634	-1.58286	-0.419346	0.0523257	-0.463631	0.322302	-1.26139	-1.36003	-0.625755	-0.0145534	-0.706888
405-9063	0.0438613	-0.18092	-0.865312	-0.446377	-1.47757	0.214882	0.404892	0.951085	-0.655642	1.04851	-0.758488	-0.718246
405-1988	-0.0558005	0.783148	0.255515	0.794053	0.700462	-0.253834	0.575554	-0.342504	0.0569866	0.395769	0.963744	-0.0765512
405-1069	2.43495	0.036986	-1.86257	-1.4722	-1.48091	-0.86686	-1.23217	1.15497	-2.76904	-0.489135	-0.754891	-1.69863
405-5039	0.710347	-1.32738	-1.11433	-1.81247	-1.37063	0.117395	-1.22271	1.20458	-0.545594	-0.424526	-0.873584	-0.506603
405-6703	1.81606	0.0390285	-2.17781	-1.38218	0.285744	-1.46388	-1.21583	0.752215	-2.60113	-1.21001	0.335545	-2.90302
405-9551	0.905067	-1.35091	-1.80839	-0.856473	-1.44081	-1.5954	-0.384745	0.804405	-2.35704	-2.42405	-0.798052	-1.36056
405-1292	-1.37303	-1.33634	-1.0354	-0.862952	-1.39737	-2.47317	-1.225	-2.54166	-1.04387	-1.40936	-0.182836	-0.623007
405-8779	-2.38257	1.87237	1.12472	1.63707	2.1259	-2.5081	2.04165	-3.54037	0.607013	-2.42708	2.46529	1.24642
405-2346	0.151655	-1.35091	-2.84985	-0.903961	-1.44081	2.26294	-1.22873	1.56898	-3.02275	1.76883	-0.798052	-2.94382
405-7878	-0.85582	-1.33074	-0.824949	-0.783474	-1.38066	1.15346	-1.22357	0.111579	0.0807759	0.691107	-0.862794	0.549803
405-0743	-0.837541	0.051338	-1.52805	-0.519401	-0.218721	0.15257	0.696323	-3.55232	-2.36415	-1.49183	0.672135	-1.20383
405-5271	-1.08499	-0.657181	-1.92302	-1.75954	-1.3205	-0.553415	0.296864	-0.482443	-2.09558	-0.70358	-0.171114	-1.50162
405-1921	0.512741	0.715049	-1.23383	-0.744922	0.169254	1.25009	-1.223	0.201465	-1.99246	1.22626	0.91476	-1.01117
405-6729	2.05999	0.253098	-0.0105503	0.0724477	0.291922	-0.066722	-0.155361	-0.539638	0.236384	0.730756	1.16959	-0.159826
405-1305	-0.290902	0.440649	0.0550023	0.0962411	0.756577	-0.72322	0.844963	0.0262676	-0.0206478	-1.18103	0.728598	-0.0132804
405-6741	0.132833	-0.692648	0.187435	0.796371	0.223401	-0.839267	-0.493662	-1.06424	0.266648	-0.012895	0.440102	1.00973
405-9267	0.0247177	0.795543	0.578218	1.43775	0.4853	0.294847	0.474258	-0.97965	0.645545	-0.484734	0.812829	0.759261
405-2338	0.758281	-1.36324	0.452983	-3.21165	-1.47757	-1.07279	-1.23189	0.920308	-0.146477	0.437964	-0.758488	-2.95379
405-2641	-0.251045	0.633977	-2.82044	-1.82646	0.0443297	-0.623646	-1.22185	0.00847971	-3.07703	-2.40583	0.599875	-2.92206
405-6623	-1.34763	-1.30273	-3.57874	-1.39955	-1.29711	-1.7029	-1.2164	-2.43817	-2.95944	-0.597949	-0.952713	-2.90484
405-4740	-0.458764	-1.30497	-1.92352	-1.74914	-1.30379	-1.43642	-1.21697	-0.657857	-3.04004	-1.37713	-0.945519	-2.13286
405-8657	-0.723069	0.766845	-0.0859192	0.852316	0.679063	0.449238	1.20197	-1.35642	0.134577	0.263891	0.879832	0.879352
405-8100	-0.115009	0.00451803	0.614765	1.43934	0.358102	-0.0311509	0.450839	-1.11258	0.344762	-0.870157	1.06135	0.812414
405-0584	1.22206	1.5931	1.00055	0.922887	1.47282	0.19819	1.59358	1.00404	0.939615	0.916896	1.56815	0.73238
405-9151	-0.22964	0.234663	-0.235825	0.0757785	0.0293303	-0.646427	0.135531	-0.58137	0.316367	-0.68448	0.450159	-0.157794
405-1052	-1.16077	0.674248	0.285462	1.30128	-1.31048	-1.0518	-1.21755	-1.19577	0.920806	-0.98997	0.637769	0.537742
405-2721	0.371592	-1.32066	0.551109	0.43377	-0.599254	-0.147317	-1.22099	-0.962757	0.130406	-0.600923	-0.895165	0.227898
405-6520	0.712191	-1.31506	0.876286	1.04452	-1.33387	-0.363422	-1.21955	0.329879	0.221146	-0.381458	0.134419	0.861762
405-5368	-0.502256	0.304303	0.45054	-0.066605	-1.26369	-0.408731	-1.21353	-0.0728475	0.730263	-0.913652	0.127079	0.0954291
405-0594	-0.248032	-0.515173	-2.55512	-1.77456	-1.25701	-0.599706	-1.21296	-1.32676	-2.05376	1.07117	-0.995874	-1.51219
405-5709	-1.22567	-0.458362	-0.728887	0.635043	-0.156403	-2.52248	-1.23189	-0.234753	0.562801	-2.4324	-0.758488	-0.867071
405-5593	0.595586	-1.33971	1.03701	1.47719	-0.354202	1.41683	-1.22586	0.142417	0.794722	0.0684263	-0.83402	0.966384
405-6232	1.05036	-0.0339092	0.516987	0.444111	-0.725256	0.348897	-0.205806	1.09841	-0.0602557	-0.512052	0.410941	0.754201
405-3763	0.524267	0.52979	0.339355	0.846071	0.813314	0.246927	0.654077	0.0567438	0.511738	0.285586	1.09156	0.399837
405-6645	-1.03629	-1.29713	-2.25836	-1.77868	-0.36487	-0.456806	-0.442299	-0.422034	-2.4649	-0.905952	-0.970696	-2.9003
405-7925	0.559644	0.739835	1.15138	0.829721	-1.32719	-0.573863	0.950494	-0.971427	0.814881	0.47981	0.337027	0.418836
405-9873	0.425247	-0.0014784	0.444772	0.892705	-0.022848	0.682452	-1.23303	-1.00022	0.552918	0.265529	0.0158188	0.436301
405-3108	-0.211132	0.314851	-2.29027	-1.89646	0.590403	0.0742288	0.909488	-0.439009	-2.64804	-0.748667	0.620007	-2.9003
405-5555	0.682109	1.18023	0.937143	0.842143	0.876894	0.480779	1.29366	0.0314869	0.746993	-0.287926	0.98126	0.649072
405-5364	-0.226168	-1.34307	0.439219	0.626612	-1.41742	0.48153	-1.22672	-0.565922	0.795432	0.369415	-0.82323	0.367121
405-1454	-1.27008	-1.35091	-0.0983278	-0.191853	-1.44081	-2.49988	-1.22873	-1.23792	-0.0537357	-1.16263	-0.798052	0.196875
405-7632	-0.615628	-1.31954	0.294572	0.0680652	-1.34724	-0.185023	-1.2207	0.259868	0.649706	-0.0550034	-0.283066	-1.00667
405-0791	-1.57739	-1.33971	-0.207532	0.362424	-1.40739	-0.526605	0.646933	-0.99861	0.106497	0.0333725	0.328707	0.604909
405-6773	-2.43054	-1.34083	-1.90309	-2.39693	-1.41073	-0.575407	-1.22615	-0.678497	-0.812578	0.617859	-0.830423	-0.819056
405-3003	-1.40403	-1.34195	-0.693077	-0.861113	-1.41408	-1.53186	-1.22644	-0.296429	0.233199	-0.787857	-0.826826	-1.60642
405-7259	1.00378	-0.708704	-0.116943	0.619696	-1.50765	0.877211	0.0788057	-0.574984	0.549882	0.705815	-0.726117	0.294156
405-0337	-1.05745	1.37011	0.53715	0.362491	1.11431	-0.930498	1.43819	-1.79579	0.277767	-0.654573	1.84318	1.06092
405-3962	0.004767	-1.30945	0.109812	0.197744	-1.31716	-0.116672	-1.21812	1.44867	0.73867	-0.29363	-0.931132	0.194323
405-9459	-1.4475	-0.224236	-2.4437	-1.87704	-0.0833511	-2.44646	0.531807	-0.648538	-2.83844	-2.40431	-0.298928	-2.92025
405-0478	0.245113	-0.305301	0.0534697	1.02511	0.108357	-0.539995	-1.22099	-0.596952	0.0916298	-1.17396	-0.895165	-0.251278
405-4247	0.834398	-0.132126	0.382396	-0.130402	-0.534397	1.02426	0.506485	0.254972	0.323556	0.0260752	-0.242171	-0.0670612
405-4089	0.79439	1.64257	-0.184342	0.334973	1.06897	0.291066	0.840365	-0.812357	0.530979	0.651161	1.86015	0.199646
405-5365	0.751267	-1.34979	0.233621	0.950645	-0.743911	-0.4198	0.529565	-0.572066	-0.209223	0.746026	-0.0278763	1.02444
405-3522	0.297005	-1.31169	0.203859	0.938669	-1.32385	1.42679	0.18019	1.3116	0.406782	1.65049	-0.923939	0.339856
405-3277	1.16683	-1.37332	-0.0587411	0.769308	-0.81409	0.477589	-1.23447	-0.209693	0.417274	0.381298	0.0407571	0.422714
405-7791	-0.30349	-0.483402	0.0346373	0.305452	-1.30379	-0.740115	0.281449	-0.255226	0.201912	-0.595288	-0.945519	-0.478395
405-7815	-0.296703	0.362483	-2.40771	-3.26998	0.692872	-0.337951	-0.0697766	-0.136402	-3.26055	-0.351221	0.118202	-2.93566
405-4117	-0.399762	-1.30497	-0.418822	0.658963	-1.30379	-0.235603	-1.21697	-0.265836	0.464781	-0.285072	-0.945519	0.237013
405-8938	-1.31077	0.968815	-1.31779	0.809154	1.37641	-0.290003	1.3144	-0.463556	0.464781	-1.27478	1.66334	-0.542885
405-3845	0.124752	0.266363	0.146719	0.453872	0.254033	-0.381637	-0.328183	-0.543379	0.155313	0.176616	0.616942	0.709822
405-7139	0.477181	-0.436227	1.00165	0.430501	-1.32719	0.128106	-1.21898	-0.498929	0.356608	-0.31266	-0.920342	0.360314
405-4002	0.259198	0.663487	-0.0854059	0.273853	0.307071	-0.119854	0.648079	-1.26383	-0.567818	-0.751372	0.962534	-0.0433169
405-7756	-0.0440686	-0.125939	-1.8286	0.453512	0.123563	-0.414677	-1.21984	-0.916515	0.239627	-0.943148	-0.226302	0.118978
405-1752	-0.0947209	0.313608	0.248619	0.752705	0.614804	-0.553834	0.301466	-1.81166	0.601894	-0.0679832	0.868532	0.193392
405-1817	1.87575	-0.0823748	0.71912	1.45259	-0.0487174	1.17768	0.0930867	0.576001	0.338259	1.18245	0.580092	1.00134
405-9176	-0.190065	0.552819	0.612194	1.40557	0.623938	-0.220506	0.953958	-0.480328	0.512616	-0.838188	1.15416	0.690866
405-9539	0.869922	-1.3285	0.405546	1.10983	-0.0722711	0.563447	0.160793	0.899382	0.706642	0.359215	0.721374	1.02333
405-8797	0.380366	-1.3341	-0.0409056	0.441101	-0.231877	-0.341272	-1.22443	-1.00969	0.108889	1.09222	-0.852004	0.427179
405-5344	-1.46897	0.777859	0.372814	0.86904	0.798554	-1.02555	-0.00148162	-0.269723	0.481042	-0.364172	1.52431	0.534251
405-7829	-0.207554	0.756718	-2.91102	-1.77994	0.599426	-0.683033	0.840834	-1.17218	-3.14107	-0.843465	0.984178	-2.89849
405-8395	-0.690456	-1.31954	0.178694	0.319088	-1.34724	-1.0784	-0.55672	-1.01652	0.532618	-1.6615	-0.898761	-0.0841
405-6717	-0.96261	-1.35875	0.436293	1.04659	0.232987	-0.47196	-1.23074	-1.16638	0.775106	-0.863341	-0.772875	0.581002
405-0868	-0.430071	-0.502869	-1.48713	-1.14395	-1.35726	-0.955573	0.808224	0.0826823	-1.08426	-1.47864	-0.887971	-1.57895
405-2590	1.5271	2.0979	0.509853	1.17183	2.25808	1.13747	1.34843	-0.437436	0.581448	1.24551	2.38001	0.943147
405-8957	-1.37268	-0.713244	-1.97409	-1.05372	-1.30714	-1.54732	-1.21726	-0.0646871	-2.73156	-1.64287	-0.18375	-1.77002
405-1966	0.460768	0.434785	0.517531	0.745329	0.18564	-1.5321	0.0269441	-0.87128	0.78497	-1.50943	0.91529	0.762727
405-3117	0.625058	0.201854	0.151072	0.116894	0.279214	1.40557	0.487259	-0.77075	-0.621261	0.482361	0.448227	0.248181
405-3781	1.30212	0.878881	0.597124	0.711959	0.793075	-0.180274	0.991751	0.621012	-0.0994239	0.684507	1.25927	1.18829
405-9628	1.10368	-0.147276	0.757152	0.55352	0.0867974	0.420065	0.46041	-0.589844	0.648756	0.868633	0.190356	0.697401
405-0018	0.881279	1.46667	0.529981	0.774276	1.10798	0.372253	1.05321	-0.592891	0.779146	0.371803	2.09211	0.410361
405-3852	0.312567	1.22089	1.00726	1.1948	1.29481	-0.0208764	0.777498	-0.507577	0.747397	0.443566	1.56124	1.18378
405-5704	0.96467	-0.0992603	-0.0510546	0.600544	-1.4876	0.484906	-1.23275	0.91389	-0.353661	0.401656	-0.747698	0.108577
405-6160	0.695131	-1.36436	-1.56017	-0.841388	-0.622214	0.271766	-0.513043	0.920912	-1.64519	0.128917	-0.754891	-1.05378
405-1410	-0.0691112	-1.33859	-0.910856	0.539031	-0.399511	1.28824	-0.399276	-0.964766	0.360166	1.53476	-0.837617	0.0495145
405-7026	-0.192095	1.07872	0.241447	0.981656	-0.174048	1.28615	1.42209	0.650639	0.722515	-0.59761	1.01693	0.443136
405-8832	-0.83069	0.260479	-0.942357	-0.620629	0.221877	-0.540312	0.197711	0.671891	-0.397431	-0.316552	0.582295	-0.404337
405-2073	2.2483	1.10288	0.0381711	-0.547516	0.364671	0.924624	1.5452	2.06267	-1.01066	1.82002	0.0231701	0.110322
405-0267	-1.75917	-1.30609	-2.09324	-1.31787	-1.30714	-1.07125	0.350071	-1.35455	-1.82467	1.1569	-0.941922	-1.65418
405-1646	-0.0964696	0.502756	0.222142	-0.679917	1.79687	0.353349	0.778015	1.77063	0.405538	1.49492	2.43981	-0.153715
405-9721	-0.659747	0.243614	-1.09356	0.0962024	0.358146	0.414458	0.289881	0.323808	-0.0662469	-0.673548	1.21981	0.709424
405-7514	0.39673	1.00773	0.324075	0.729464	1.07579	1.17049	1.16126	-0.672097	0.351377	0.905808	1.31716	0.525635
405-7132	-0.622453	-0.541676	-0.207602	0.379486	-0.569749	0.58097	-1.22099	0.867429	-0.110354	-0.243244	-0.895165	0.330131
405-0076	-0.46088	-1.30385	-2.52824	-2.29463	-0.371661	-0.703264	-1.21669	-0.719981	-2.45128	-0.723384	-0.0332889	-2.34803
405-1710	0.598397	-1.35315	0.583932	1.14616	-1.44749	1.37593	-1.22931	1.24351	0.71739	1.34401	-0.790859	0.345424
405-5264	-2.38995	2.54854	0.604392	-3.2379	3.07442	-0.796518	2.77152	-2.12589	0.578882	-2.42556	3.26286	-2.33611
405-3342	-1.41335	0.575968	-0.521171	-1.53655	-0.071662	-0.580607	0.230965	1.1635	-0.878331	-0.485823	-0.632602	-0.766358
405-3866	0.504114	-1.31618	0.246676	0.57568	-1.33721	2.90492	-1.21984	1.22268	0.778831	1.19142	-0.909552	0.0851356
405-8674	-0.727601	-0.282441	-3.75071	-3.22915	-1.45752	-0.555178	0.0122564	-1.3106	-0.0194762	-0.811618	-0.780069	-0.775192
405-0636	0.867844	-0.203204	-0.718134	-0.725434	-0.0221432	2.00271	0.350683	-0.29143	-0.541661	0.771407	-0.205148	-0.280885
405-1958	0.386296	-0.288382	0.639078	0.241051	-0.706608	-1.39484	0.217413	-0.589642	0.536565	-0.917863	-0.812439	0.032695

## Sheet: Demographics-data-dictionary
Variable	Description
age	age at the enrollment
agegr2	age category: 18-55 and 55+
sex	Sex at birth
bmibl	BMI at the enrollment
bmigr2	BMI category: <30 and >=30
cea	COPD/Emphysema/Asthma: 0 and 1
diab	Diabetes: 0 and 1
hyper	Hypertension: 0 and 1
racec	Race/ethnicity: Hispanic - Latino, White - Non-Hispanic, Black - Non-Hispanic, Other
smokenow	Current Cigarettes/Marijuana Smoker: 0 and 1
smokever	Ever Cigarettes/Marijuana Smoker: 0 and 1
region	Country: Peru and USA
covstdy	Days since 1st SARS-CoV-2 diagnosis
covstdy.cat1	Days since 1st SARS-CoV-2 diagnosis category: <28, 28-<42, 42-<56, 56+
cov.sev	Disease Severity: Asymptomatic; Symptomatic, not hospitalized; Hospitalized, no supp oxygen; Hospitalized, oxygen, no intubation/ICU;Hospitalized, oxygen, no intubation/ICU; and Hospitalized, intubation/ICU
cov.sevn	Disease Severity: 1-5
cov.sevpool	Disease Severity: Asymptomatic; Symptomatic; and Hospitalized
hiv	HIV status: 0 and 1
ptid	participant identification
pvs	prolonged viral shedding based on self-reported sequential positive direct viral detection tests (e.g., antigen or molecular test) at least 21 days apart

## Sheet: Immune-marker-data-dictionary
wide_name	derivation	assay	value_variable	isotype	analyte	antigen	tcellsub	poscrit
BAMA.IgG1.COV2.NP	assay: BAMA; value_variable: delta; isotype: IgG1; analyte: SARS-CoV-2 Nucleoprotein His	BAMA	delta	IgG1	SARS-CoV-2 Nucleoprotein His	NA	NA	NA
BAMA.IgG1.COV2.NTD	assay: BAMA; value_variable: delta; isotype: IgG1; analyte: SARS-CoV-2-NTD-AVI Biotin	BAMA	delta	IgG1	SARS-CoV-2-NTD-AVI Biotin	NA	NA	NA
BAMA.IgG1.COV2.RBD	assay: BAMA; value_variable: delta; isotype: IgG1; analyte: SARS-CoV-2 DB His	BAMA	delta	IgG1	SARS-CoV-2 DB His	NA	NA	NA
BAMA.IgG1.COV2.S1	assay: BAMA; value_variable: delta; isotype: IgG1; analyte: SARS-CoV-2 S1 C His	BAMA	delta	IgG1	SARS-CoV-2 S1 C His	NA	NA	NA
BAMA.IgG1.COV2.S2P.1	assay: BAMA; value_variable: delta; isotype: IgG1; analyte: SARS-CoV-2 spike (PreS Nexelis)	BAMA	delta	IgG1	SARS-CoV-2 spike (PreS Nexelis)	NA	NA	NA
BAMA.IgG1.COV2.S2P.2	assay: BAMA; value_variable: delta; isotype: IgG1; analyte: SARS-CoV-2 S1S2 ECD His	BAMA	delta	IgG1	SARS-CoV-2 S1S2 ECD His	NA	NA	NA
BAMA.IgG1.COV2.S2P.3	assay: BAMA; value_variable: delta; isotype: IgG1; analyte: 2019-nCoV S/293F	BAMA	delta	IgG1	2019-nCoV S/293F	NA	NA	NA
BAMA.IgG1.COV2.S6P	assay: BAMA; value_variable: delta; isotype: IgG1; analyte: HexaPro SARS-CoV-2 spike	BAMA	delta	IgG1	HexaPro SARS-CoV-2 spike	NA	NA	NA
BAMA.IgG1.COV2.NP.resp	assay: BAMA; value_variable: response; isotype: IgG1; analyte: SARS-CoV-2 Nucleoprotein His	BAMA	response	IgG1	SARS-CoV-2 Nucleoprotein His	NA	NA	NA
BAMA.IgG1.COV2.NTD.resp	assay: BAMA; value_variable: response; isotype: IgG1; analyte: SARS-CoV-2-NTD-AVI Biotin	BAMA	response	IgG1	SARS-CoV-2-NTD-AVI Biotin	NA	NA	NA
BAMA.IgG1.COV2.RBD.resp	assay: BAMA; value_variable: response; isotype: IgG1; analyte: SARS-CoV-2 DB His	BAMA	response	IgG1	SARS-CoV-2 DB His	NA	NA	NA
BAMA.IgG1.COV2.S1.resp	assay: BAMA; value_variable: response; isotype: IgG1; analyte: SARS-CoV-2 S1 C His	BAMA	response	IgG1	SARS-CoV-2 S1 C His	NA	NA	NA
BAMA.IgG1.COV2.S2P.1.resp	assay: BAMA; value_variable: response; isotype: IgG1; analyte: SARS-CoV-2 spike (PreS Nexelis)	BAMA	response	IgG1	SARS-CoV-2 spike (PreS Nexelis)	NA	NA	NA
BAMA.IgG1.COV2.S2P.2.resp	assay: BAMA; value_variable: response; isotype: IgG1; analyte: SARS-CoV-2 S1S2 ECD His	BAMA	response	IgG1	SARS-CoV-2 S1S2 ECD His	NA	NA	NA
BAMA.IgG1.COV2.S2P.3.resp	assay: BAMA; value_variable: response; isotype: IgG1; analyte: 2019-nCoV S/293F	BAMA	response	IgG1	2019-nCoV S/293F	NA	NA	NA
BAMA.IgG1.COV2.S6P.resp	assay: BAMA; value_variable: response; isotype: IgG1; analyte: HexaPro SARS-CoV-2 spike	BAMA	response	IgG1	HexaPro SARS-CoV-2 spike	NA	NA	NA
BAMA.IgA.COV2.NP	assay: BAMA; value_variable: auc; isotype: IgA; analyte: SARS-CoV-2 Nucleoprotein His	BAMA	auc	IgA	SARS-CoV-2 Nucleoprotein His	NA	NA	NA
BAMA.IgA.COV2.NTD	assay: BAMA; value_variable: auc; isotype: IgA; analyte: SARS-CoV-2-NTD-AVI Biotin	BAMA	auc	IgA	SARS-CoV-2-NTD-AVI Biotin	NA	NA	NA
BAMA.IgA.COV2.RBD	assay: BAMA; value_variable: auc; isotype: IgA; analyte: SARS-CoV-2 DB His	BAMA	auc	IgA	SARS-CoV-2 DB His	NA	NA	NA
BAMA.IgA.COV2.S1	assay: BAMA; value_variable: auc; isotype: IgA; analyte: SARS-CoV-2 S1 C His	BAMA	auc	IgA	SARS-CoV-2 S1 C His	NA	NA	NA
BAMA.IgA.COV2.S2P.1	assay: BAMA; value_variable: auc; isotype: IgA; analyte: SARS-CoV-2 spike (PreS Nexelis)	BAMA	auc	IgA	SARS-CoV-2 spike (PreS Nexelis)	NA	NA	NA
BAMA.IgA.COV2.S2P.2	assay: BAMA; value_variable: auc; isotype: IgA; analyte: SARS-CoV-2 S1S2 ECD His	BAMA	auc	IgA	SARS-CoV-2 S1S2 ECD His	NA	NA	NA
BAMA.IgA.COV2.S2P.3	assay: BAMA; value_variable: auc; isotype: IgA; analyte: 2019-nCoV S/293F	BAMA	auc	IgA	2019-nCoV S/293F	NA	NA	NA
BAMA.IgG3.COV2.NP	assay: BAMA; value_variable: auc; isotype: IgG3; analyte: SARS-CoV-2 Nucleoprotein His	BAMA	auc	IgG3	SARS-CoV-2 Nucleoprotein His	NA	NA	NA
BAMA.IgG3.COV2.NTD	assay: BAMA; value_variable: auc; isotype: IgG3; analyte: SARS-CoV-2-NTD-AVI Biotin	BAMA	auc	IgG3	SARS-CoV-2-NTD-AVI Biotin	NA	NA	NA
BAMA.IgG3.COV2.RBD	assay: BAMA; value_variable: auc; isotype: IgG3; analyte: SARS-CoV-2 DB His	BAMA	auc	IgG3	SARS-CoV-2 DB His	NA	NA	NA
BAMA.IgG3.COV2.S1	assay: BAMA; value_variable: auc; isotype: IgG3; analyte: SARS-CoV-2 S1 C His	BAMA	auc	IgG3	SARS-CoV-2 S1 C His	NA	NA	NA
BAMA.IgG3.COV2.S2P.1	assay: BAMA; value_variable: auc; isotype: IgG3; analyte: SARS-CoV-2 spike (PreS Nexelis)	BAMA	auc	IgG3	SARS-CoV-2 spike (PreS Nexelis)	NA	NA	NA
BAMA.IgG3.COV2.S2P.2	assay: BAMA; value_variable: auc; isotype: IgG3; analyte: SARS-CoV-2 S1S2 ECD His	BAMA	auc	IgG3	SARS-CoV-2 S1S2 ECD His	NA	NA	NA
BAMA.IgG3.COV2.S2P.3	assay: BAMA; value_variable: auc; isotype: IgG3; analyte: 2019-nCoV S/293F	BAMA	auc	IgG3	2019-nCoV S/293F	NA	NA	NA
BAMA.IgA.COV2.NP.resp	assay: BAMA; value_variable: response; isotype: IgA; analyte: SARS-CoV-2 Nucleoprotein His	BAMA	response	IgA	SARS-CoV-2 Nucleoprotein His	NA	NA	NA
BAMA.IgA.COV2.NTD.resp	assay: BAMA; value_variable: response; isotype: IgA; analyte: SARS-CoV-2-NTD-AVI Biotin	BAMA	response	IgA	SARS-CoV-2-NTD-AVI Biotin	NA	NA	NA
BAMA.IgA.COV2.RBD.resp	assay: BAMA; value_variable: response; isotype: IgA; analyte: SARS-CoV-2 DB His	BAMA	response	IgA	SARS-CoV-2 DB His	NA	NA	NA
BAMA.IgA.COV2.S1.resp	assay: BAMA; value_variable: response; isotype: IgA; analyte: SARS-CoV-2 S1 C His	BAMA	response	IgA	SARS-CoV-2 S1 C His	NA	NA	NA
BAMA.IgA.COV2.S2P.1.resp	assay: BAMA; value_variable: response; isotype: IgA; analyte: SARS-CoV-2 spike (PreS Nexelis)	BAMA	response	IgA	SARS-CoV-2 spike (PreS Nexelis)	NA	NA	NA
BAMA.IgA.COV2.S2P.2.resp	assay: BAMA; value_variable: response; isotype: IgA; analyte: SARS-CoV-2 S1S2 ECD His	BAMA	response	IgA	SARS-CoV-2 S1S2 ECD His	NA	NA	NA
BAMA.IgA.COV2.S2P.3.resp	assay: BAMA; value_variable: response; isotype: IgA; analyte: 2019-nCoV S/293F	BAMA	response	IgA	2019-nCoV S/293F	NA	NA	NA
BAMA.IgG3.COV2.NP.resp	assay: BAMA; value_variable: response; isotype: IgG3; analyte: SARS-CoV-2 Nucleoprotein His	BAMA	response	IgG3	SARS-CoV-2 Nucleoprotein His	NA	NA	NA
BAMA.IgG3.COV2.NTD.resp	assay: BAMA; value_variable: response; isotype: IgG3; analyte: SARS-CoV-2-NTD-AVI Biotin	BAMA	response	IgG3	SARS-CoV-2-NTD-AVI Biotin	NA	NA	NA
BAMA.IgG3.COV2.RBD.resp	assay: BAMA; value_variable: response; isotype: IgG3; analyte: SARS-CoV-2 DB His	BAMA	response	IgG3	SARS-CoV-2 DB His	NA	NA	NA
BAMA.IgG3.COV2.S1.resp	assay: BAMA; value_variable: response; isotype: IgG3; analyte: SARS-CoV-2 S1 C His	BAMA	response	IgG3	SARS-CoV-2 S1 C His	NA	NA	NA
BAMA.IgG3.COV2.S2P.1.resp	assay: BAMA; value_variable: response; isotype: IgG3; analyte: SARS-CoV-2 spike (PreS Nexelis)	BAMA	response	IgG3	SARS-CoV-2 spike (PreS Nexelis)	NA	NA	NA
BAMA.IgG3.COV2.S2P.2.resp	assay: BAMA; value_variable: response; isotype: IgG3; analyte: SARS-CoV-2 S1S2 ECD His	BAMA	response	IgG3	SARS-CoV-2 S1S2 ECD His	NA	NA	NA
BAMA.IgG3.COV2.S2P.3.resp	assay: BAMA; value_variable: response; isotype: IgG3; analyte: 2019-nCoV S/293F	BAMA	response	IgG3	2019-nCoV S/293F	NA	NA	NA
ICS.ANY.COV2.CD4	assay: ICS; value_variable: pctpos_adj; antigen: ANY COV2; tcellsub: CD4+	ICS	pctpos_adj	NA	NA	ANY COV2	CD4+	NA
ICS.ANY.COV2.CD8	assay: ICS; value_variable: pctpos_adj; antigen: ANY COV2; tcellsub: CD8+	ICS	pctpos_adj	NA	NA	ANY COV2	CD8+	NA
ICS.COV2.EM.CD4	assay: ICS; value_variable: pctpos_adj; antigen: COV2 E COV2 M; tcellsub: CD4+	ICS	pctpos_adj	NA	NA	COV2 E COV2 M	CD4+	NA
ICS.COV2.EM.CD8	assay: ICS; value_variable: pctpos_adj; antigen: COV2 E COV2 M; tcellsub: CD8+	ICS	pctpos_adj	NA	NA	COV2 E COV2 M	CD8+	NA
ICS.COV2.N.CD4	assay: ICS; value_variable: pctpos_adj; antigen: COV2 N; tcellsub: CD4+	ICS	pctpos_adj	NA	NA	COV2 N	CD4+	NA
ICS.COV2.N.CD8	assay: ICS; value_variable: pctpos_adj; antigen: COV2 N; tcellsub: CD8+	ICS	pctpos_adj	NA	NA	COV2 N	CD8+	NA
ICS.COV2.ORF3.CD4	assay: ICS; value_variable: pctpos_adj; antigen: COV2 ORF3a6; tcellsub: CD4+	ICS	pctpos_adj	NA	NA	COV2 ORF3a6	CD4+	NA
ICS.COV2.ORF3.CD8	assay: ICS; value_variable: pctpos_adj; antigen: COV2 ORF3a6; tcellsub: CD8+	ICS	pctpos_adj	NA	NA	COV2 ORF3a6	CD8+	NA
ICS.COV2.ORF7.CD4	assay: ICS; value_variable: pctpos_adj; antigen: COV2 ORF7a7b8; tcellsub: CD4+	ICS	pctpos_adj	NA	NA	COV2 ORF7a7b8	CD4+	NA
ICS.COV2.ORF7.CD8	assay: ICS; value_variable: pctpos_adj; antigen: COV2 ORF7a7b8; tcellsub: CD8+	ICS	pctpos_adj	NA	NA	COV2 ORF7a7b8	CD8+	NA
ICS.COV2.S1.CD4	assay: ICS; value_variable: pctpos_adj; antigen: COV2 CON S1; tcellsub: CD4+	ICS	pctpos_adj	NA	NA	COV2 CON S1	CD4+	NA
ICS.COV2.S1.CD8	assay: ICS; value_variable: pctpos_adj; antigen: COV2 CON S1; tcellsub: CD8+	ICS	pctpos_adj	NA	NA	COV2 CON S1	CD8+	NA
ICS.COV2.S2.CD4	assay: ICS; value_variable: pctpos_adj; antigen: COV2 CON S2; tcellsub: CD4+	ICS	pctpos_adj	NA	NA	COV2 CON S2	CD4+	NA
ICS.COV2.S2.CD8	assay: ICS; value_variable: pctpos_adj; antigen: COV2 CON S2; tcellsub: CD8+	ICS	pctpos_adj	NA	NA	COV2 CON S2	CD8+	NA
ICS.ANY.COV2.CD4.resp	assay: ICS; value_variable: response; antigen: ANY COV2; tcellsub: CD4+	ICS	response	NA	NA	ANY COV2	CD4+	NA
ICS.ANY.COV2.CD8.resp	assay: ICS; value_variable: response; antigen: ANY COV2; tcellsub: CD8+	ICS	response	NA	NA	ANY COV2	CD8+	NA
ICS.COV2.EM.CD4.resp	assay: ICS; value_variable: response; antigen: COV2 E COV2 M; tcellsub: CD4+	ICS	response	NA	NA	COV2 E COV2 M	CD4+	NA
ICS.COV2.EM.CD8.resp	assay: ICS; value_variable: response; antigen: COV2 E COV2 M; tcellsub: CD8+	ICS	response	NA	NA	COV2 E COV2 M	CD8+	NA
ICS.COV2.N.CD4.resp	assay: ICS; value_variable: response; antigen: COV2 N; tcellsub: CD4+	ICS	response	NA	NA	COV2 N	CD4+	NA
ICS.COV2.N.CD8.resp	assay: ICS; value_variable: response; antigen: COV2 N; tcellsub: CD8+	ICS	response	NA	NA	COV2 N	CD8+	NA
ICS.COV2.ORF3.CD4.resp	assay: ICS; value_variable: response; antigen: COV2 ORF3a6; tcellsub: CD4+	ICS	response	NA	NA	COV2 ORF3a6	CD4+	NA
ICS.COV2.ORF3.CD8.resp	assay: ICS; value_variable: response; antigen: COV2 ORF3a6; tcellsub: CD8+	ICS	response	NA	NA	COV2 ORF3a6	CD8+	NA
ICS.COV2.ORF7.CD4.resp	assay: ICS; value_variable: response; antigen: COV2 ORF7a7b8; tcellsub: CD4+	ICS	response	NA	NA	COV2 ORF7a7b8	CD4+	NA
ICS.COV2.ORF7.CD8.resp	assay: ICS; value_variable: response; antigen: COV2 ORF7a7b8; tcellsub: CD8+	ICS	response	NA	NA	COV2 ORF7a7b8	CD8+	NA
ICS.COV2.S1.CD4.resp	assay: ICS; value_variable: response; antigen: COV2 CON S1; tcellsub: CD4+	ICS	response	NA	NA	COV2 CON S1	CD4+	NA
ICS.COV2.S1.CD8.resp	assay: ICS; value_variable: response; antigen: COV2 CON S1; tcellsub: CD8+	ICS	response	NA	NA	COV2 CON S1	CD8+	NA
ICS.COV2.S2.CD4.resp	assay: ICS; value_variable: response; antigen: COV2 CON S2; tcellsub: CD4+	ICS	response	NA	NA	COV2 CON S2	CD4+	NA
ICS.COV2.S2.CD8.resp	assay: ICS; value_variable: response; antigen: COV2 CON S2; tcellsub: CD8+	ICS	response	NA	NA	COV2 CON S2	CD8+	NA
NAB.50	assay: NAB; value_variable: titer_num; poscrit: 50	NAB	titer_num	NA	NA	NA	NA	50
NAB.80	assay: NAB; value_variable: titer_num; poscrit: 80	NAB	titer_num	NA	NA	NA	NA	80
NAB.50.resp	assay: NAB; value_variable: response; poscrit: 50	NAB	response	NA	NA	NA	NA	50
NAB.80.resp	assay: NAB; value_variable: response; poscrit: 80	NAB	response	NA	NA	NA	NA	80

## Sheet: File-descriptions
The nornalized immune marker data (COV2-markers-normalized and Endemic-marker-normalized) were used for generating all figures except boxplots in Fig 1, Fig 2, Fig S3) that were generated using the original immune marker data (COV2-marker-original, Endemic-marker-original).
