# Supplementary material for: Distinct immune responses in people living with HIV following SARS-CoV-2 recovery
Source: Commun Med (Lond). 2025 Apr 23;5:132. doi: 10.1038/s43856-025-00839-1 (PMC12018938; doi:10.1038/s43856-025-00839-1)
Supplement: Supplementary file 5 — Supplementary Data 2 [file 43856_2025_839_MOESM5_ESM.xlsx]

## Sheet: Supplementary Data 1
			Response Rate				Magnitudes among Positive Responders				Association of HIV status with binding Ab stratified by COVID-19 severity, adjusting for SARS-CoV-2 infection severity, age, sex assigned at birth, currently smoking cigarettes/marijuana, region and days since SARS-CoV-2 diagnosis at the enrollment (SARS-CoV-2 antigens)
Isotype	Antigen	Comparison	OR	95% CI	P-Value	Q-Value	GMR	95% CI	P-Value	Q-Value	OR: Odds ratio; GMR: Geometric mean ratio
IgG1	SARS-CoV-2 RBD	HIV+ vs HIV- in Asymptomatic	2.16	[0.38, 12.18]	0.381	0.652	2.16	[0.81, 5.76]	0.123	0.308
		HIV+ vs HIV- in Symptomatic	3.92	[0.2, 77.31]	0.369	0.652	0.47	[0.24, 0.9]	0.024	0.1
		HIV+ vs HIV- in Hospitalized	7.34	[0.36, 150.72]	0.196	0.652	0.79	[0.43, 1.46]	0.45	0.725
	SARS-CoV-2 Nucleoprotein	HIV+ vs HIV- in Asymptomatic	2.83	[0.49, 16.23]	0.242	0.652	2.41	[0.88, 6.62]	0.088	0.263
		HIV+ vs HIV- in Symptomatic	6.52	[0.31, 138.12]	0.229	0.652	0.47	[0.24, 0.91]	0.027	0.1
		HIV+ vs HIV- in Hospitalized	1.75	[0.34, 9.11]	0.504	0.688	0.62	[0.32, 1.18]	0.146	0.313
	SARS-CoV-2 NTD	HIV+ vs HIV- in Asymptomatic	1.23	[0.22, 6.96]	0.811	0.906	1.38	[0.35, 5.45]	0.641	0.725
		HIV+ vs HIV- in Symptomatic	0.62	[0.12, 3.17]	0.57	0.713	0.31	[0.12, 0.83]	0.019	0.1
		HIV+ vs HIV- in Hospitalized	0.5	[0.09, 2.78]	0.426	0.652	1.33	[0.54, 3.28]	0.532	0.725
	SARS-CoV-2 2P Spike	HIV+ vs HIV- in Asymptomatic	2.08	[0.37, 11.78]	0.408	0.652	1.38	[0.68, 2.79]	0.37	0.693
		HIV+ vs HIV- in Symptomatic	3.46	[0.17, 71.38]	0.422	0.652	0.86	[0.54, 1.38]	0.534	0.725
		HIV+ vs HIV- in Hospitalized	2.78	[0.37, 20.65]	0.318	0.652	0.91	[0.58, 1.42]	0.677	0.725
	SARS-CoV-2 6P Spike	HIV+ vs HIV- in Asymptomatic	1.11	[0.19, 6.39]	0.906	0.906	1.08	[0.37, 3.15]	0.894	0.894
		HIV+ vs HIV- in Symptomatic	3.22	[0.17, 60.82]	0.435	0.652	0.25	[0.12, 0.52]	<0.001	0.003
		HIV+ vs HIV- in Hospitalized	0.82	[0.11, 6.18]	0.851	0.906	0.83	[0.42, 1.67]	0.607	0.725
IgG3	SARS-CoV-2 RBD	HIV+ vs HIV- in Asymptomatic	3.28	[0.65, 16.55]	0.15	0.564	0.79	[0.37, 1.69]	0.543	0.741
		HIV+ vs HIV- in Symptomatic	3.23	[0.64, 16.26]	0.156	0.564	0.75	[0.46, 1.22]	0.244	0.74
		HIV+ vs HIV- in Hospitalized	2.25	[0.33, 15.16]	0.404	0.647	1.28	[0.82, 1.99]	0.279	0.74
	SARS-CoV-2 Nucleoprotein	HIV+ vs HIV- in Asymptomatic	1.38	[0.23, 8.32]	0.726	0.837	1.74	[0.82, 3.72]	0.152	0.74
		HIV+ vs HIV- in Symptomatic	2.75	[0.13, 59.46]	0.518	0.648	0.78	[0.47, 1.3]	0.334	0.74
		HIV+ vs HIV- in Hospitalized	2.37	[0.28, 20.35]	0.432	0.647	0.81	[0.5, 1.31]	0.39	0.74
	SARS-CoV-2 NTD	HIV+ vs HIV- in Asymptomatic	3	[0.58, 15.35]	0.188	0.564	1.02	[0.35, 2.99]	0.971	0.971
		HIV+ vs HIV- in Symptomatic	0.89	[0.19, 4.2]	0.881	0.944	0.78	[0.38, 1.59]	0.493	0.74
		HIV+ vs HIV- in Hospitalized	0.99	[0.19, 5.25]	0.989	0.989	1.04	[0.55, 1.98]	0.905	0.971
	SARS-CoV-2 2P Spike	HIV+ vs HIV- in Asymptomatic	3.73	[0.64, 21.91]	0.145	0.564	0.98	[0.5, 1.92]	0.951	0.971
		HIV+ vs HIV- in Symptomatic	5.85	[0.27, 126.01]	0.259	0.647	0.8	[0.51, 1.25]	0.319	0.74
		HIV+ vs HIV- in Hospitalized	2.06	[0.25, 17.12]	0.502	0.648	1.18	[0.77, 1.8]	0.444	0.74
	SARS-CoV-2 6P Spike	HIV+ vs HIV- in Asymptomatic	3.54	[0.69, 18.06]	0.128	0.564	0.71	[0.3, 1.7]	0.444	0.74
		HIV+ vs HIV- in Symptomatic	2.24	[0.32, 15.75]	0.418	0.647	0.66	[0.39, 1.14]	0.14	0.74
		HIV+ vs HIV- in Hospitalized	2.5	[0.36, 17.56]	0.357	0.647	1.12	[0.68, 1.86]	0.661	0.826
IgA	SARS-CoV-2 RBD	HIV+ vs HIV- in Asymptomatic	4.86	[0.85, 27.79]	0.076	0.944	1.1	[0.57, 2.14]	0.777	0.952
		HIV+ vs HIV- in Symptomatic	0.96	[0.27, 3.42]	0.953	0.985	0.72	[0.42, 1.26]	0.251	0.752
		HIV+ vs HIV- in Hospitalized	1.44	[0.29, 7.25]	0.655	0.985	0.67	[0.44, 1.02]	0.062	0.381
	SARS-CoV-2 Nucleoprotein	HIV+ vs HIV- in Asymptomatic	0.95	[0.16, 5.45]	0.952	0.985	1.15	[0.51, 2.58]	0.729	0.952
		HIV+ vs HIV- in Symptomatic	1.08	[0.23, 5.15]	0.919	0.985	0.78	[0.43, 1.41]	0.415	0.952
		HIV+ vs HIV- in Hospitalized	0.69	[0.14, 3.46]	0.649	0.985	0.86	[0.5, 1.46]	0.571	0.952
	SARS-CoV-2 NTD	HIV+ vs HIV- in Asymptomatic	2.42	[0.49, 11.93]	0.279	0.944	2.35	[0.91, 6.04]	0.076	0.381
		HIV+ vs HIV- in Symptomatic	1.41	[0.34, 5.88]	0.637	0.985	0.53	[0.28, 1.01]	0.052	0.381
		HIV+ vs HIV- in Hospitalized	0.98	[0.19, 4.97]	0.985	0.985	1	[0.57, 1.76]	0.991	0.991
	SARS-CoV-2 2P Spike	HIV+ vs HIV- in Asymptomatic	2.68	[0.48, 15.04]	0.262	0.944	1.12	[0.6, 2.07]	0.723	0.952
		HIV+ vs HIV- in Symptomatic	0.68	[0.18, 2.68]	0.585	0.985	1.03	[0.64, 1.66]	0.888	0.952
		HIV+ vs HIV- in Hospitalized	1.21	[0.24, 6.2]	0.816	0.985	0.96	[0.65, 1.43]	0.86	0.952
	SARS-CoV-2 6P Spike	HIV+ vs HIV- in Asymptomatic	2.89	[0.5, 16.59]	0.234	0.944	1.29	[0.56, 2.97]	0.555	0.952
		HIV+ vs HIV- in Symptomatic	4.81	[0.22, 103.08]	0.315	0.944	0.67	[0.39, 1.17]	0.164	0.615
		HIV+ vs HIV- in Hospitalized	1.3	[0.24, 6.91]	0.76	0.985	0.84	[0.49, 1.44]	0.518	0.952
