# Supplementary material for: Distinct immune responses in people living with HIV following SARS-CoV-2 recovery
Source: Commun Med (Lond). 2025 Apr 23;5:132. doi: 10.1038/s43856-025-00839-1 (PMC12018938; doi:10.1038/s43856-025-00839-1)
Supplement: Supplementary file 6 — Supplementary Data 3 [file 43856_2025_839_MOESM6_ESM.xlsx]

## Sheet: Sheet1
			Response Rate				Magnitudes among Positive Responders				Association of HIV status with CD4+/CD8+ T cells stratified by COVID-19 severity, adjusting for SARS-CoV-2 infection severity, age, sex assigned at birth, currently smoking cigarettes/marijuana, region and days since SARS-CoV-2 diagnosis at the enrollment
T-cell	Antigen	Comparison	OR	95% CI	P-value	Q-value	GMR	95% CI	P-value	Q-value	OR: Odds ratio; GMR: Geometric mean ratio
CD4+	Spike	HIV+ vs HIV- in Asymptomatic	1.14	[0.23, 5.69]	0.875	0.938	1.17	[0.48, 2.88]	0.725	0.906
		HIV+ vs HIV- in Symptomatic	0.79	[0.24, 2.56]	0.689	0.846	0.82	[0.48, 1.41]	0.479	0.799
		HIV+ vs HIV- in Hospitalized	0.56	[0.14, 2.18]	0.399	0.846	1.08	[0.72, 1.63]	0.701	0.906
	COV2 N	HIV+ vs HIV- in Asymptomatic	0.58	[0.07, 4.66]	0.612	0.846	4.87	[1.33, 17.9]	0.017	0.257
		HIV+ vs HIV- in Symptomatic	1.29	[0.4, 4.19]	0.676	0.846	0.87	[0.55, 1.38]	0.554	0.831
		HIV+ vs HIV- in Hospitalized	0.49	[0.16, 1.52]	0.217	0.846	0.95	[0.62, 1.43]	0.79	0.912
	COV2 E COV2 M	HIV+ vs HIV- in Asymptomatic	1.08	[0.13, 9.22]	0.946	0.946	2.4	[0.57, 10.06]	0.23	0.574
		HIV+ vs HIV- in Symptomatic	0.76	[0.21, 2.69]	0.668	0.846	0.57	[0.3, 1.1]	0.096	0.399
		HIV+ vs HIV- in Hospitalized	0.78	[0.23, 2.66]	0.686	0.846	1.44	[0.93, 2.25]	0.105	0.399
	COV2 ORF3a6	HIV+ vs HIV- in Asymptomatic	1.45	[0.17, 12.13]	0.733	0.846	3.83	[0.74, 19.75]	0.108	0.399
		HIV+ vs HIV- in Symptomatic	1.64	[0.43, 6.2]	0.467	0.846	1.65	[0.58, 4.7]	0.349	0.749
		HIV+ vs HIV- in Hospitalized	0.7	[0.21, 2.31]	0.561	0.846	1.03	[0.53, 2]	0.928	0.966
	COV2 ORF7a7b8	HIV+ vs HIV- in Asymptomatic	2.1	[0.23, 18.96]	0.508	0.846	3.14	[0.71, 13.96]	0.133	0.399
		HIV+ vs HIV- in Symptomatic	0.41	[0.09, 1.93]	0.257	0.846	0.68	[0.24, 1.89]	0.46	0.799
		HIV+ vs HIV- in Hospitalized	0.49	[0.15, 1.57]	0.228	0.846	0.99	[0.56, 1.75]	0.966	0.966
CD8+	Spike	HIV+ vs HIV- in Asymptomatic	1.01	[0.04, 26.25]	0.994	0.994	-	-	-	-
		HIV+ vs HIV- in Symptomatic	0.7	[0.15, 3.27]	0.649	0.912	-	-	-	-
		HIV+ vs HIV- in Hospitalized	1.17	[0.34, 4.06]	0.805	0.929	-	-	-	-
	COV2 N	HIV+ vs HIV- in Asymptomatic	0.76	[0.16, 3.67]	0.73	0.912	3.97	[1.02, 15.5]	0.047	0.218
		HIV+ vs HIV- in Symptomatic	0.45	[0.14, 1.39]	0.164	0.759	1.05	[0.43, 2.58]	0.911	0.985
		HIV+ vs HIV- in Hospitalized	0.44	[0.15, 1.27]	0.13	0.759	1.45	[0.6, 3.49]	0.407	0.698
	COV2 E COV2 M	HIV+ vs HIV- in Asymptomatic	2.54	[0.25, 25.53]	0.429	0.912	0.15	[0.02, 1.07]	0.059	0.218
		HIV+ vs HIV- in Symptomatic	1.68	[0.21, 13.16]	0.623	0.912	1.02	[0.16, 6.7]	0.983	0.985
		HIV+ vs HIV- in Hospitalized	0.74	[0.15, 3.61]	0.713	0.912	0.63	[0.24, 1.65]	0.349	0.698
	COV2 ORF3a6	HIV+ vs HIV- in Asymptomatic	2.47	[0.41, 15.02]	0.326	0.912	3.33	[0.6, 18.56]	0.171	0.409
		HIV+ vs HIV- in Symptomatic	1.33	[0.36, 4.86]	0.667	0.912	0.31	[0.1, 0.98]	0.046	0.218
		HIV+ vs HIV- in Hospitalized	0.92	[0.28, 3.04]	0.894	0.958	1.34	[0.48, 3.77]	0.579	0.869
	COV2 ORF7a7b8	HIV+ vs HIV- in Asymptomatic	5.98	[0.8, 44.84]	0.082	0.759	5.85	[0.85, 40.23]	0.073	0.218
		HIV+ vs HIV- in Symptomatic	2.45	[0.62, 9.72]	0.202	0.759	0.84	[0.24, 2.96]	0.783	0.985
		HIV+ vs HIV- in Hospitalized	1.45	[0.43, 4.87]	0.552	0.912	0.99	[0.34, 2.87]	0.985	0.985
