# Supplementary material for: Distinct immune responses in people living with HIV following SARS-CoV-2 recovery
Source: Commun Med (Lond). 2025 Apr 23;5:132. doi: 10.1038/s43856-025-00839-1 (PMC12018938; doi:10.1038/s43856-025-00839-1)
Supplement: Supplementary file 7 — Supplementary Data 4 [file 43856_2025_839_MOESM7_ESM.xlsx]

## Sheet: Sheet1
Number of markers	Marker Set	AUC	95% CI	CV-AUCs for all combinations of the top seven markers obtained by recursive feature elimination to classify PLWH recovered from symptomatic outpatient infection from PWOH.
1	% S+ IgG+ Memory B Cells	0.635	(0.44, 0.83)
	OC43-RBD IgG1	0.478	(0.31, 0.65)
	%S+ IgG+ Total B Cells	0.699	(0.54, 0.86)
	IgG binding to RBD	0.645	(0.47, 0.82)
	%S+ Total B Cells	0.664	(0.5, 0.83)
	ACE2 Blocking	0.626	(0.48, 0.77)
	NL63-RBD IgG1	0.544	(0.37, 0.72)
2	% S+ IgG+ Memory B Cells, OC43-RBD IgG1	0.73	(0.56, 0.9)
	% S+ IgG+ Memory B Cells, %S+ IgG+ Total B Cells	0.684	(0.56, 0.81)
	% S+ IgG+ Memory B Cells, IgG binding to RBD	0.682	(0.53, 0.83)
	% S+ IgG+ Memory B Cells, %S+ Total B Cells	0.764	(0.62, 0.91)
	% S+ IgG+ Memory B Cells, ACE2 Blocking	0.708	(0.6, 0.82)
	% S+ IgG+ Memory B Cells, NL63-RBD IgG1	0.632	(0.43, 0.83)
	%S+ IgG+ Total B Cells, OC43-RBD IgG1	0.675	(0.52, 0.83)
	IgG binding to RBD, OC43-RBD IgG1	0.688	(0.54, 0.84)
	%S+ Total B Cells, OC43-RBD IgG1	0.8	(0.68, 0.92)
	ACE2 Blocking, OC43-RBD IgG1	0.713	(0.59, 0.84)
	NL63-RBD IgG1, OC43-RBD IgG1	0.591	(0.44, 0.74)
	%S+ IgG+ Total B Cells, IgG binding to RBD	0.671	(0.52, 0.82)
	%S+ IgG+ Total B Cells, %S+ Total B Cells	0.736	(0.62, 0.85)
	%S+ IgG+ Total B Cells, ACE2 Blocking	0.698	(0.58, 0.81)
	%S+ IgG+ Total B Cells, NL63-RBD IgG1	0.698	(0.53, 0.87)
	%S+ Total B Cells, IgG binding to RBD	0.777	(0.67, 0.88)
	IgG binding to RBD, ACE2 Blocking	0.722	(0.62, 0.82)
	IgG binding to RBD, NL63-RBD IgG1	0.644	(0.48, 0.8)
	%S+ Total B Cells, ACE2 Blocking	0.705	(0.58, 0.83)
	%S+ Total B Cells, NL63-RBD IgG1	0.702	(0.56, 0.84)
	ACE2 Blocking, NL63-RBD IgG1	0.676	(0.55, 0.8)
3	% S+ IgG+ Memory B Cells, %S+ IgG+ Total B Cells, OC43-RBD IgG1	0.775	(0.64, 0.91)
	% S+ IgG+ Memory B Cells, IgG binding to RBD, OC43-RBD IgG1	0.792	(0.66, 0.93)
	% S+ IgG+ Memory B Cells, %S+ Total B Cells, OC43-RBD IgG1	0.845	(0.73, 0.97)
	% S+ IgG+ Memory B Cells, ACE2 Blocking, OC43-RBD IgG1	0.804	(0.69, 0.91)
	% S+ IgG+ Memory B Cells, NL63-RBD IgG1, OC43-RBD IgG1	0.732	(0.56, 0.9)
	% S+ IgG+ Memory B Cells, %S+ IgG+ Total B Cells, IgG binding to RBD	0.721	(0.59, 0.85)
	% S+ IgG+ Memory B Cells, %S+ IgG+ Total B Cells, %S+ Total B Cells	0.752	(0.63, 0.88)
	% S+ IgG+ Memory B Cells, %S+ IgG+ Total B Cells, ACE2 Blocking	0.702	(0.59, 0.82)
	% S+ IgG+ Memory B Cells, %S+ IgG+ Total B Cells, NL63-RBD IgG1	0.723	(0.57, 0.88)
	% S+ IgG+ Memory B Cells, %S+ Total B Cells, IgG binding to RBD	0.78	(0.67, 0.89)
	% S+ IgG+ Memory B Cells, IgG binding to RBD, ACE2 Blocking	0.755	(0.65, 0.86)
	% S+ IgG+ Memory B Cells, IgG binding to RBD, NL63-RBD IgG1	0.722	(0.55, 0.89)
	% S+ IgG+ Memory B Cells, %S+ Total B Cells, ACE2 Blocking	0.763	(0.65, 0.87)
	% S+ IgG+ Memory B Cells, %S+ Total B Cells, NL63-RBD IgG1	0.744	(0.59, 0.89)
	% S+ IgG+ Memory B Cells, ACE2 Blocking, NL63-RBD IgG1	0.71	(0.56, 0.86)
	%S+ IgG+ Total B Cells, IgG binding to RBD, OC43-RBD IgG1	0.699	(0.55, 0.85)
	%S+ IgG+ Total B Cells, %S+ Total B Cells, OC43-RBD IgG1	0.8	(0.7, 0.9)
	%S+ IgG+ Total B Cells, ACE2 Blocking, OC43-RBD IgG1	0.741	(0.63, 0.85)
	%S+ IgG+ Total B Cells, NL63-RBD IgG1, OC43-RBD IgG1	0.717	(0.56, 0.87)
	%S+ Total B Cells, IgG binding to RBD, OC43-RBD IgG1	0.803	(0.69, 0.92)
	IgG binding to RBD, ACE2 Blocking, OC43-RBD IgG1	0.761	(0.65, 0.87)
	IgG binding to RBD, NL63-RBD IgG1, OC43-RBD IgG1	0.743	(0.6, 0.88)
	%S+ Total B Cells, ACE2 Blocking, OC43-RBD IgG1	0.799	(0.69, 0.9)
	%S+ Total B Cells, NL63-RBD IgG1, OC43-RBD IgG1	0.782	(0.66, 0.9)
	ACE2 Blocking, NL63-RBD IgG1, OC43-RBD IgG1	0.75	(0.63, 0.87)
	%S+ IgG+ Total B Cells, %S+ Total B Cells, IgG binding to RBD	0.748	(0.64, 0.86)
	%S+ IgG+ Total B Cells, IgG binding to RBD, ACE2 Blocking	0.725	(0.61, 0.84)
	%S+ IgG+ Total B Cells, IgG binding to RBD, NL63-RBD IgG1	0.702	(0.53, 0.87)
	%S+ IgG+ Total B Cells, %S+ Total B Cells, ACE2 Blocking	0.706	(0.59, 0.82)
	%S+ IgG+ Total B Cells, %S+ Total B Cells, NL63-RBD IgG1	0.744	(0.61, 0.87)
	%S+ IgG+ Total B Cells, ACE2 Blocking, NL63-RBD IgG1	0.728	(0.6, 0.85)
	%S+ Total B Cells, IgG binding to RBD, ACE2 Blocking	0.764	(0.66, 0.87)
	%S+ Total B Cells, IgG binding to RBD, NL63-RBD IgG1	0.76	(0.63, 0.89)
	IgG binding to RBD, ACE2 Blocking, NL63-RBD IgG1	0.734	(0.61, 0.86)
	%S+ Total B Cells, ACE2 Blocking, NL63-RBD IgG1	0.74	(0.62, 0.86)
4	% S+ IgG+ Memory B Cells, %S+ IgG+ Total B Cells, IgG binding to RBD, OC43-RBD IgG1	0.77	(0.63, 0.91)
	% S+ IgG+ Memory B Cells, %S+ IgG+ Total B Cells, %S+ Total B Cells, OC43-RBD IgG1	0.809	(0.69, 0.92)
	% S+ IgG+ Memory B Cells, %S+ IgG+ Total B Cells, ACE2 Blocking, OC43-RBD IgG1	0.778	(0.66, 0.89)
	% S+ IgG+ Memory B Cells, %S+ IgG+ Total B Cells, NL63-RBD IgG1, OC43-RBD IgG1	0.767	(0.62, 0.92)
	% S+ IgG+ Memory B Cells, %S+ Total B Cells, IgG binding to RBD, OC43-RBD IgG1	0.818	(0.7, 0.94)
	% S+ IgG+ Memory B Cells, IgG binding to RBD, ACE2 Blocking, OC43-RBD IgG1	0.809	(0.69, 0.93)
	% S+ IgG+ Memory B Cells, IgG binding to RBD, NL63-RBD IgG1, OC43-RBD IgG1	0.793	(0.65, 0.93)
	% S+ IgG+ Memory B Cells, %S+ Total B Cells, ACE2 Blocking, OC43-RBD IgG1	0.818	(0.7, 0.94)
	% S+ IgG+ Memory B Cells, %S+ Total B Cells, NL63-RBD IgG1, OC43-RBD IgG1	0.815	(0.69, 0.94)
	% S+ IgG+ Memory B Cells, ACE2 Blocking, NL63-RBD IgG1, OC43-RBD IgG1	0.787	(0.65, 0.92)
	% S+ IgG+ Memory B Cells, %S+ IgG+ Total B Cells, %S+ Total B Cells, IgG binding to RBD	0.735	(0.6, 0.86)
	% S+ IgG+ Memory B Cells, %S+ IgG+ Total B Cells, IgG binding to RBD, ACE2 Blocking	0.731	(0.62, 0.85)
	% S+ IgG+ Memory B Cells, %S+ IgG+ Total B Cells, IgG binding to RBD, NL63-RBD IgG1	0.732	(0.57, 0.89)
	% S+ IgG+ Memory B Cells, %S+ IgG+ Total B Cells, %S+ Total B Cells, ACE2 Blocking	0.717	(0.59, 0.85)
	% S+ IgG+ Memory B Cells, %S+ IgG+ Total B Cells, %S+ Total B Cells, NL63-RBD IgG1	0.74	(0.6, 0.88)
	% S+ IgG+ Memory B Cells, %S+ IgG+ Total B Cells, ACE2 Blocking, NL63-RBD IgG1	0.717	(0.58, 0.85)
	% S+ IgG+ Memory B Cells, %S+ Total B Cells, IgG binding to RBD, ACE2 Blocking	0.77	(0.66, 0.88)
	% S+ IgG+ Memory B Cells, %S+ Total B Cells, IgG binding to RBD, NL63-RBD IgG1	0.753	(0.6, 0.9)
	% S+ IgG+ Memory B Cells, IgG binding to RBD, ACE2 Blocking, NL63-RBD IgG1	0.742	(0.6, 0.89)
	% S+ IgG+ Memory B Cells, %S+ Total B Cells, ACE2 Blocking, NL63-RBD IgG1	0.742	(0.6, 0.88)
	%S+ IgG+ Total B Cells, %S+ Total B Cells, IgG binding to RBD, OC43-RBD IgG1	0.765	(0.65, 0.88)
	%S+ IgG+ Total B Cells, IgG binding to RBD, ACE2 Blocking, OC43-RBD IgG1	0.734	(0.61, 0.86)
	%S+ IgG+ Total B Cells, IgG binding to RBD, NL63-RBD IgG1, OC43-RBD IgG1	0.731	(0.58, 0.88)
	%S+ IgG+ Total B Cells, %S+ Total B Cells, ACE2 Blocking, OC43-RBD IgG1	0.766	(0.66, 0.88)
	%S+ IgG+ Total B Cells, %S+ Total B Cells, NL63-RBD IgG1, OC43-RBD IgG1	0.786	(0.67, 0.9)
	%S+ IgG+ Total B Cells, ACE2 Blocking, NL63-RBD IgG1, OC43-RBD IgG1	0.751	(0.62, 0.88)
	%S+ Total B Cells, IgG binding to RBD, ACE2 Blocking, OC43-RBD IgG1	0.781	(0.66, 0.9)
	%S+ Total B Cells, IgG binding to RBD, NL63-RBD IgG1, OC43-RBD IgG1	0.784	(0.66, 0.91)
	IgG binding to RBD, ACE2 Blocking, NL63-RBD IgG1, OC43-RBD IgG1	0.768	(0.64, 0.9)
	%S+ Total B Cells, ACE2 Blocking, NL63-RBD IgG1, OC43-RBD IgG1	0.784	(0.67, 0.9)
	%S+ IgG+ Total B Cells, %S+ Total B Cells, IgG binding to RBD, ACE2 Blocking	0.722	(0.6, 0.84)
	%S+ IgG+ Total B Cells, %S+ Total B Cells, IgG binding to RBD, NL63-RBD IgG1	0.73	(0.58, 0.87)
	%S+ IgG+ Total B Cells, IgG binding to RBD, ACE2 Blocking, NL63-RBD IgG1	0.721	(0.58, 0.86)
	%S+ IgG+ Total B Cells, %S+ Total B Cells, ACE2 Blocking, NL63-RBD IgG1	0.719	(0.59, 0.84)
	%S+ Total B Cells, IgG binding to RBD, ACE2 Blocking, NL63-RBD IgG1	0.743	(0.61, 0.87)
5	% S+ IgG+ Memory B Cells, %S+ IgG+ Total B Cells, %S+ Total B Cells, IgG binding to RBD, OC43-RBD IgG1	0.797	(0.68, 0.92)
	% S+ IgG+ Memory B Cells, %S+ IgG+ Total B Cells, IgG binding to RBD, ACE2 Blocking, OC43-RBD IgG1	0.791	(0.67, 0.91)
	% S+ IgG+ Memory B Cells, %S+ IgG+ Total B Cells, IgG binding to RBD, NL63-RBD IgG1, OC43-RBD IgG1	0.783	(0.64, 0.93)
	% S+ IgG+ Memory B Cells, %S+ IgG+ Total B Cells, %S+ Total B Cells, ACE2 Blocking, OC43-RBD IgG1	0.796	(0.68, 0.91)
	% S+ IgG+ Memory B Cells, %S+ IgG+ Total B Cells, %S+ Total B Cells, NL63-RBD IgG1, OC43-RBD IgG1	0.807	(0.69, 0.93)
	% S+ IgG+ Memory B Cells, %S+ IgG+ Total B Cells, ACE2 Blocking, NL63-RBD IgG1, OC43-RBD IgG1	0.786	(0.66, 0.91)
	% S+ IgG+ Memory B Cells, %S+ Total B Cells, IgG binding to RBD, ACE2 Blocking, OC43-RBD IgG1	0.823	(0.71, 0.94)
	% S+ IgG+ Memory B Cells, %S+ Total B Cells, IgG binding to RBD, NL63-RBD IgG1, OC43-RBD IgG1	0.823	(0.7, 0.95)
	% S+ IgG+ Memory B Cells, IgG binding to RBD, ACE2 Blocking, NL63-RBD IgG1, OC43-RBD IgG1	0.815	(0.69, 0.94)
	% S+ IgG+ Memory B Cells, %S+ Total B Cells, ACE2 Blocking, NL63-RBD IgG1, OC43-RBD IgG1	0.817	(0.7, 0.94)
	% S+ IgG+ Memory B Cells, %S+ IgG+ Total B Cells, %S+ Total B Cells, IgG binding to RBD, ACE2 Blocking	0.737	(0.61, 0.86)
	% S+ IgG+ Memory B Cells, %S+ IgG+ Total B Cells, %S+ Total B Cells, IgG binding to RBD, NL63-RBD IgG1	0.753	(0.61, 0.89)
	% S+ IgG+ Memory B Cells, %S+ IgG+ Total B Cells, IgG binding to RBD, ACE2 Blocking, NL63-RBD IgG1	0.739	(0.6, 0.88)
	% S+ IgG+ Memory B Cells, %S+ IgG+ Total B Cells, %S+ Total B Cells, ACE2 Blocking, NL63-RBD IgG1	0.735	(0.6, 0.87)
	% S+ IgG+ Memory B Cells, %S+ Total B Cells, IgG binding to RBD, ACE2 Blocking, NL63-RBD IgG1	0.768	(0.63, 0.9)
	%S+ IgG+ Total B Cells, %S+ Total B Cells, IgG binding to RBD, ACE2 Blocking, OC43-RBD IgG1	0.77	(0.65, 0.89)
	%S+ IgG+ Total B Cells, %S+ Total B Cells, IgG binding to RBD, NL63-RBD IgG1, OC43-RBD IgG1	0.777	(0.65, 0.9)
	%S+ IgG+ Total B Cells, IgG binding to RBD, ACE2 Blocking, NL63-RBD IgG1, OC43-RBD IgG1	0.763	(0.63, 0.89)
	%S+ IgG+ Total B Cells, %S+ Total B Cells, ACE2 Blocking, NL63-RBD IgG1, OC43-RBD IgG1	0.78	(0.67, 0.89)
	%S+ Total B Cells, IgG binding to RBD, ACE2 Blocking, NL63-RBD IgG1, OC43-RBD IgG1	0.793	(0.67, 0.91)
	%S+ IgG+ Total B Cells, %S+ Total B Cells, IgG binding to RBD, ACE2 Blocking, NL63-RBD IgG1	0.736	(0.6, 0.87)
6	% S+ IgG+ Memory B Cells, %S+ IgG+ Total B Cells, %S+ Total B Cells, IgG binding to RBD, ACE2 Blocking, OC43-RBD IgG1	0.8	(0.68, 0.92)
	% S+ IgG+ Memory B Cells, %S+ IgG+ Total B Cells, %S+ Total B Cells, IgG binding to RBD, NL63-RBD IgG1, OC43-RBD IgG1	0.807	(0.68, 0.93)
	% S+ IgG+ Memory B Cells, %S+ IgG+ Total B Cells, IgG binding to RBD, ACE2 Blocking, NL63-RBD IgG1, OC43-RBD IgG1	0.8	(0.67, 0.93)
	% S+ IgG+ Memory B Cells, %S+ IgG+ Total B Cells, %S+ Total B Cells, ACE2 Blocking, NL63-RBD IgG1, OC43-RBD IgG1	0.802	(0.68, 0.92)
	% S+ IgG+ Memory B Cells, %S+ Total B Cells, IgG binding to RBD, ACE2 Blocking, NL63-RBD IgG1, OC43-RBD IgG1	0.827	(0.71, 0.95)
	% S+ IgG+ Memory B Cells, %S+ IgG+ Total B Cells, %S+ Total B Cells, IgG binding to RBD, ACE2 Blocking, NL63-RBD IgG1	0.755	(0.62, 0.89)
	%S+ IgG+ Total B Cells, %S+ Total B Cells, IgG binding to RBD, ACE2 Blocking, NL63-RBD IgG1, OC43-RBD IgG1	0.782	(0.66, 0.9)
7	% S+ IgG+ Memory B Cells, %S+ IgG+ Total B Cells, %S+ Total B Cells, IgG binding to RBD, ACE2 Blocking, NL63-RBD IgG1, OC43-RBD IgG1	0.807	(0.68, 0.93)
